# Supplementary material for: Single-cell capture of on-ART SIV transcription reveals TGF-β–mediated metabolic control of viral latency
Source: JCI Insight. 2026 Feb 23;11(4):e198810. doi: 10.1172/jci.insight.198810 (PMC12956001; doi:10.1172/jci.insight.198810)
Supplement: Supplemental data set 1 [file jciinsight-11-198810-s217.xlsx]

## Sheet: Sheet1
M33262.1	1308	1428	ID=cds-AAA47632.1;Parent=gene-gag;Dbxref=NCBI_GP:AAA47632.1;Name=AAA47632.1;gbkey=CDS;gene=gag;product=gag	ATGGGCGTGAGAAACTCCGTCTTGTCAGGGAAGAAAGCAGATGAATTAGAAAAAATTAGGCTACGACCCAACGGAAAGAAAAAGTACATGTTGAAGCATGTAGTATGGGCAGCAAATGAA
M33262.1	1338	1458	ID=cds-AAA47632.1;Parent=gene-gag;Dbxref=NCBI_GP:AAA47632.1;Name=AAA47632.1;gbkey=CDS;gene=gag;product=gag	AAGAAAGCAGATGAATTAGAAAAAATTAGGCTACGACCCAACGGAAAGAAAAAGTACATGTTGAAGCATGTAGTATGGGCAGCAAATGAATTAGATAGATTTGGATTAGCAGAAAGCCTG
M33262.1	1368	1488	ID=cds-AAA47632.1;Parent=gene-gag;Dbxref=NCBI_GP:AAA47632.1;Name=AAA47632.1;gbkey=CDS;gene=gag;product=gag	CTACGACCCAACGGAAAGAAAAAGTACATGTTGAAGCATGTAGTATGGGCAGCAAATGAATTAGATAGATTTGGATTAGCAGAAAGCCTGTTGGAGAACAAAGAAGGATGTCAAAAAATA
M33262.1	1398	1518	ID=cds-AAA47632.1;Parent=gene-gag;Dbxref=NCBI_GP:AAA47632.1;Name=AAA47632.1;gbkey=CDS;gene=gag;product=gag	TTGAAGCATGTAGTATGGGCAGCAAATGAATTAGATAGATTTGGATTAGCAGAAAGCCTGTTGGAGAACAAAGAAGGATGTCAAAAAATACTTTCGGTCTTAGCTCCATTAGTGCCAACA
M33262.1	1428	1548	ID=cds-AAA47632.1;Parent=gene-gag;Dbxref=NCBI_GP:AAA47632.1;Name=AAA47632.1;gbkey=CDS;gene=gag;product=gag	TTAGATAGATTTGGATTAGCAGAAAGCCTGTTGGAGAACAAAGAAGGATGTCAAAAAATACTTTCGGTCTTAGCTCCATTAGTGCCAACAGGCTCAGAAAATTTAAAAAGCCTTTATAAT
M33262.1	1458	1578	ID=cds-AAA47632.1;Parent=gene-gag;Dbxref=NCBI_GP:AAA47632.1;Name=AAA47632.1;gbkey=CDS;gene=gag;product=gag	TTGGAGAACAAAGAAGGATGTCAAAAAATACTTTCGGTCTTAGCTCCATTAGTGCCAACAGGCTCAGAAAATTTAAAAAGCCTTTATAATACTGTCTGCGTCATCTGGTGCATTCACGCA
M33262.1	1488	1608	ID=cds-AAA47632.1;Parent=gene-gag;Dbxref=NCBI_GP:AAA47632.1;Name=AAA47632.1;gbkey=CDS;gene=gag;product=gag	CTTTCGGTCTTAGCTCCATTAGTGCCAACAGGCTCAGAAAATTTAAAAAGCCTTTATAATACTGTCTGCGTCATCTGGTGCATTCACGCAGAAGAGAAAGTGAAACACACTGAGGAAGCA
M33262.1	1518	1638	ID=cds-AAA47632.1;Parent=gene-gag;Dbxref=NCBI_GP:AAA47632.1;Name=AAA47632.1;gbkey=CDS;gene=gag;product=gag	GGCTCAGAAAATTTAAAAAGCCTTTATAATACTGTCTGCGTCATCTGGTGCATTCACGCAGAAGAGAAAGTGAAACACACTGAGGAAGCAAAACAGATAGTGCAGAGACACCTAGTGGTG
M33262.1	1548	1668	ID=cds-AAA47632.1;Parent=gene-gag;Dbxref=NCBI_GP:AAA47632.1;Name=AAA47632.1;gbkey=CDS;gene=gag;product=gag	ACTGTCTGCGTCATCTGGTGCATTCACGCAGAAGAGAAAGTGAAACACACTGAGGAAGCAAAACAGATAGTGCAGAGACACCTAGTGGTGGAAACAGGAACAACAGAAACTATGCCAAAA
M33262.1	1578	1698	ID=cds-AAA47632.1;Parent=gene-gag;Dbxref=NCBI_GP:AAA47632.1;Name=AAA47632.1;gbkey=CDS;gene=gag;product=gag	GAAGAGAAAGTGAAACACACTGAGGAAGCAAAACAGATAGTGCAGAGACACCTAGTGGTGGAAACAGGAACAACAGAAACTATGCCAAAAACAAGTAGACCAACAGCACCATCTAGCGGC
M33262.1	1608	1728	ID=cds-AAA47632.1;Parent=gene-gag;Dbxref=NCBI_GP:AAA47632.1;Name=AAA47632.1;gbkey=CDS;gene=gag;product=gag	AAACAGATAGTGCAGAGACACCTAGTGGTGGAAACAGGAACAACAGAAACTATGCCAAAAACAAGTAGACCAACAGCACCATCTAGCGGCAGAGGAGGAAATTACCCAGTACAACAAATA
M33262.1	1638	1758	ID=cds-AAA47632.1;Parent=gene-gag;Dbxref=NCBI_GP:AAA47632.1;Name=AAA47632.1;gbkey=CDS;gene=gag;product=gag	GAAACAGGAACAACAGAAACTATGCCAAAAACAAGTAGACCAACAGCACCATCTAGCGGCAGAGGAGGAAATTACCCAGTACAACAAATAGGTGGTAACTATGTCCACCTGCCATTAAGC
M33262.1	1668	1788	ID=cds-AAA47632.1;Parent=gene-gag;Dbxref=NCBI_GP:AAA47632.1;Name=AAA47632.1;gbkey=CDS;gene=gag;product=gag	ACAAGTAGACCAACAGCACCATCTAGCGGCAGAGGAGGAAATTACCCAGTACAACAAATAGGTGGTAACTATGTCCACCTGCCATTAAGCCCGAGAACATTAAATGCCTGGGTAAAATTG
M33262.1	1698	1818	ID=cds-AAA47632.1;Parent=gene-gag;Dbxref=NCBI_GP:AAA47632.1;Name=AAA47632.1;gbkey=CDS;gene=gag;product=gag	AGAGGAGGAAATTACCCAGTACAACAAATAGGTGGTAACTATGTCCACCTGCCATTAAGCCCGAGAACATTAAATGCCTGGGTAAAATTGATAGAGGAAAAGAAATTTGGAGCAGAAGTA
M33262.1	1728	1848	ID=cds-AAA47632.1;Parent=gene-gag;Dbxref=NCBI_GP:AAA47632.1;Name=AAA47632.1;gbkey=CDS;gene=gag;product=gag	GGTGGTAACTATGTCCACCTGCCATTAAGCCCGAGAACATTAAATGCCTGGGTAAAATTGATAGAGGAAAAGAAATTTGGAGCAGAAGTAGTGCCAGGATTTCAGGCACTGTCAGAAGGT
M33262.1	1758	1878	ID=cds-AAA47632.1;Parent=gene-gag;Dbxref=NCBI_GP:AAA47632.1;Name=AAA47632.1;gbkey=CDS;gene=gag;product=gag	CCGAGAACATTAAATGCCTGGGTAAAATTGATAGAGGAAAAGAAATTTGGAGCAGAAGTAGTGCCAGGATTTCAGGCACTGTCAGAAGGTTGCACCCCCTATGACATTAATCAGATGTTA
M33262.1	1788	1908	ID=cds-AAA47632.1;Parent=gene-gag;Dbxref=NCBI_GP:AAA47632.1;Name=AAA47632.1;gbkey=CDS;gene=gag;product=gag	ATAGAGGAAAAGAAATTTGGAGCAGAAGTAGTGCCAGGATTTCAGGCACTGTCAGAAGGTTGCACCCCCTATGACATTAATCAGATGTTAAATTGTGTGGGAGACCATCAAGCGGCTATG
M33262.1	1818	1938	ID=cds-AAA47632.1;Parent=gene-gag;Dbxref=NCBI_GP:AAA47632.1;Name=AAA47632.1;gbkey=CDS;gene=gag;product=gag	GTGCCAGGATTTCAGGCACTGTCAGAAGGTTGCACCCCCTATGACATTAATCAGATGTTAAATTGTGTGGGAGACCATCAAGCGGCTATGCAGATTATCAGAGATATTATAAACGAGGAG
M33262.1	1848	1968	ID=cds-AAA47632.1;Parent=gene-gag;Dbxref=NCBI_GP:AAA47632.1;Name=AAA47632.1;gbkey=CDS;gene=gag;product=gag	TGCACCCCCTATGACATTAATCAGATGTTAAATTGTGTGGGAGACCATCAAGCGGCTATGCAGATTATCAGAGATATTATAAACGAGGAGGCTGCAGATTGGGACTTGCAGCACCCACAA
M33262.1	1878	1998	ID=cds-AAA47632.1;Parent=gene-gag;Dbxref=NCBI_GP:AAA47632.1;Name=AAA47632.1;gbkey=CDS;gene=gag;product=gag	AATTGTGTGGGAGACCATCAAGCGGCTATGCAGATTATCAGAGATATTATAAACGAGGAGGCTGCAGATTGGGACTTGCAGCACCCACAACCAGCTCCACAACAAGGACAACTTAGGGAG
M33262.1	1908	2028	ID=cds-AAA47632.1;Parent=gene-gag;Dbxref=NCBI_GP:AAA47632.1;Name=AAA47632.1;gbkey=CDS;gene=gag;product=gag	CAGATTATCAGAGATATTATAAACGAGGAGGCTGCAGATTGGGACTTGCAGCACCCACAACCAGCTCCACAACAAGGACAACTTAGGGAGCCGTCAGGATCAGATATTGCAGGAACAACT
M33262.1	1938	2058	ID=cds-AAA47632.1;Parent=gene-gag;Dbxref=NCBI_GP:AAA47632.1;Name=AAA47632.1;gbkey=CDS;gene=gag;product=gag	GCTGCAGATTGGGACTTGCAGCACCCACAACCAGCTCCACAACAAGGACAACTTAGGGAGCCGTCAGGATCAGATATTGCAGGAACAACTAGTTCAGTAGATGAACAAATCCAGTGGATG
M33262.1	1968	2088	ID=cds-AAA47632.1;Parent=gene-gag;Dbxref=NCBI_GP:AAA47632.1;Name=AAA47632.1;gbkey=CDS;gene=gag;product=gag	CCAGCTCCACAACAAGGACAACTTAGGGAGCCGTCAGGATCAGATATTGCAGGAACAACTAGTTCAGTAGATGAACAAATCCAGTGGATGTACAGACAACAGAACCCCATACCAGTAGGC
M33262.1	1998	2118	ID=cds-AAA47632.1;Parent=gene-gag;Dbxref=NCBI_GP:AAA47632.1;Name=AAA47632.1;gbkey=CDS;gene=gag;product=gag	CCGTCAGGATCAGATATTGCAGGAACAACTAGTTCAGTAGATGAACAAATCCAGTGGATGTACAGACAACAGAACCCCATACCAGTAGGCAACATTTACAGGAGATGGATCCAACTGGGG
M33262.1	2028	2148	ID=cds-AAA47632.1;Parent=gene-gag;Dbxref=NCBI_GP:AAA47632.1;Name=AAA47632.1;gbkey=CDS;gene=gag;product=gag	AGTTCAGTAGATGAACAAATCCAGTGGATGTACAGACAACAGAACCCCATACCAGTAGGCAACATTTACAGGAGATGGATCCAACTGGGGTTGCAAAAATGTGTCAGAATGTATAACCCA
M33262.1	2058	2178	ID=cds-AAA47632.1;Parent=gene-gag;Dbxref=NCBI_GP:AAA47632.1;Name=AAA47632.1;gbkey=CDS;gene=gag;product=gag	TACAGACAACAGAACCCCATACCAGTAGGCAACATTTACAGGAGATGGATCCAACTGGGGTTGCAAAAATGTGTCAGAATGTATAACCCAACAAACATTCTAGATGTAAAACAAGGGCCA
M33262.1	2088	2208	ID=cds-AAA47632.1;Parent=gene-gag;Dbxref=NCBI_GP:AAA47632.1;Name=AAA47632.1;gbkey=CDS;gene=gag;product=gag	AACATTTACAGGAGATGGATCCAACTGGGGTTGCAAAAATGTGTCAGAATGTATAACCCAACAAACATTCTAGATGTAAAACAAGGGCCAAAAGAGCCATTTCAGAGCTATGTAGACAGG
M33262.1	2118	2238	ID=cds-AAA47632.1;Parent=gene-gag;Dbxref=NCBI_GP:AAA47632.1;Name=AAA47632.1;gbkey=CDS;gene=gag;product=gag	TTGCAAAAATGTGTCAGAATGTATAACCCAACAAACATTCTAGATGTAAAACAAGGGCCAAAAGAGCCATTTCAGAGCTATGTAGACAGGTTCTACAAAAGTTTAAGAGCAGAACAGACA
M33262.1	2148	2268	ID=cds-AAA47632.1;Parent=gene-gag;Dbxref=NCBI_GP:AAA47632.1;Name=AAA47632.1;gbkey=CDS;gene=gag;product=gag	ACAAACATTCTAGATGTAAAACAAGGGCCAAAAGAGCCATTTCAGAGCTATGTAGACAGGTTCTACAAAAGTTTAAGAGCAGAACAGACAGATGCAGCAGTAAAGAATTGGATGACTCAA
M33262.1	2178	2298	ID=cds-AAA47632.1;Parent=gene-gag;Dbxref=NCBI_GP:AAA47632.1;Name=AAA47632.1;gbkey=CDS;gene=gag;product=gag	AAAGAGCCATTTCAGAGCTATGTAGACAGGTTCTACAAAAGTTTAAGAGCAGAACAGACAGATGCAGCAGTAAAGAATTGGATGACTCAAACACTGCTGATTCAAAATGCTAACCCAGAT
M33262.1	2208	2328	ID=cds-AAA47632.1;Parent=gene-gag;Dbxref=NCBI_GP:AAA47632.1;Name=AAA47632.1;gbkey=CDS;gene=gag;product=gag	TTCTACAAAAGTTTAAGAGCAGAACAGACAGATGCAGCAGTAAAGAATTGGATGACTCAAACACTGCTGATTCAAAATGCTAACCCAGATTGCAAGCTAGTGCTGAAGGGGCTGGGTGTG
M33262.1	2238	2358	ID=cds-AAA47632.1;Parent=gene-gag;Dbxref=NCBI_GP:AAA47632.1;Name=AAA47632.1;gbkey=CDS;gene=gag;product=gag	GATGCAGCAGTAAAGAATTGGATGACTCAAACACTGCTGATTCAAAATGCTAACCCAGATTGCAAGCTAGTGCTGAAGGGGCTGGGTGTGAATCCCACCCTAGAAGAAATGCTGACGGCT
M33262.1	2268	2388	ID=cds-AAA47632.1;Parent=gene-gag;Dbxref=NCBI_GP:AAA47632.1;Name=AAA47632.1;gbkey=CDS;gene=gag;product=gag	ACACTGCTGATTCAAAATGCTAACCCAGATTGCAAGCTAGTGCTGAAGGGGCTGGGTGTGAATCCCACCCTAGAAGAAATGCTGACGGCTTGTCAAGGAGTAGGGGGGCCGGGACAGAAG
M33262.1	2298	2418	ID=cds-AAA47632.1;Parent=gene-gag;Dbxref=NCBI_GP:AAA47632.1;Name=AAA47632.1;gbkey=CDS;gene=gag;product=gag	TGCAAGCTAGTGCTGAAGGGGCTGGGTGTGAATCCCACCCTAGAAGAAATGCTGACGGCTTGTCAAGGAGTAGGGGGGCCGGGACAGAAGGCTAGATTAATGGCAGAAGCCCTGAAAGAG
M33262.1	2328	2448	ID=cds-AAA47632.1;Parent=gene-gag;Dbxref=NCBI_GP:AAA47632.1;Name=AAA47632.1;gbkey=CDS;gene=gag;product=gag	AATCCCACCCTAGAAGAAATGCTGACGGCTTGTCAAGGAGTAGGGGGGCCGGGACAGAAGGCTAGATTAATGGCAGAAGCCCTGAAAGAGGCCCTCGCACCAGTGCCAATCCCTTTTGCA
M33262.1	2358	2478	ID=cds-AAA47632.1;Parent=gene-gag;Dbxref=NCBI_GP:AAA47632.1;Name=AAA47632.1;gbkey=CDS;gene=gag;product=gag	TGTCAAGGAGTAGGGGGGCCGGGACAGAAGGCTAGATTAATGGCAGAAGCCCTGAAAGAGGCCCTCGCACCAGTGCCAATCCCTTTTGCAGCAGCCCAACAGAGGGGACCAAGAAAGCCA
M33262.1	2388	2508	ID=cds-AAA47632.1;Parent=gene-gag;Dbxref=NCBI_GP:AAA47632.1;Name=AAA47632.1;gbkey=CDS;gene=gag;product=gag	GCTAGATTAATGGCAGAAGCCCTGAAAGAGGCCCTCGCACCAGTGCCAATCCCTTTTGCAGCAGCCCAACAGAGGGGACCAAGAAAGCCAATTAAGTGTTGGAATTGTGGGAAAGAGGGA
M33262.1	2418	2538	ID=cds-AAA47632.1;Parent=gene-gag;Dbxref=NCBI_GP:AAA47632.1;Name=AAA47632.1;gbkey=CDS;gene=gag;product=gag	GCCCTCGCACCAGTGCCAATCCCTTTTGCAGCAGCCCAACAGAGGGGACCAAGAAAGCCAATTAAGTGTTGGAATTGTGGGAAAGAGGGACACTCTGCAAGGCAATGCAGAGCCCCAAGA
M33262.1	2448	2568	ID=cds-AAA47632.1;Parent=gene-gag;Dbxref=NCBI_GP:AAA47632.1;Name=AAA47632.1;gbkey=CDS;gene=gag;product=gag	GCAGCCCAACAGAGGGGACCAAGAAAGCCAATTAAGTGTTGGAATTGTGGGAAAGAGGGACACTCTGCAAGGCAATGCAGAGCCCCAAGAAGACAGGGATGCTGGAAATGTGGAAAAATG
M33262.1	2478	2598	ID=cds-AAA47632.1;Parent=gene-gag;Dbxref=NCBI_GP:AAA47632.1;Name=AAA47632.1;gbkey=CDS;gene=gag;product=gag	ATTAAGTGTTGGAATTGTGGGAAAGAGGGACACTCTGCAAGGCAATGCAGAGCCCCAAGAAGACAGGGATGCTGGAAATGTGGAAAAATGGACCATGTTATGGCCAAATGCCCAGACAGA
M33262.1	2508	2628	ID=cds-AAA47632.1;Parent=gene-gag;Dbxref=NCBI_GP:AAA47632.1;Name=AAA47632.1;gbkey=CDS;gene=gag;product=gag	CACTCTGCAAGGCAATGCAGAGCCCCAAGAAGACAGGGATGCTGGAAATGTGGAAAAATGGACCATGTTATGGCCAAATGCCCAGACAGACAGGCGGGTTTTTTAGGCCTTGGTCCATGG
M33262.1	2538	2658	ID=cds-AAA47632.1;Parent=gene-gag;Dbxref=NCBI_GP:AAA47632.1;Name=AAA47632.1;gbkey=CDS;gene=gag;product=gag	AGACAGGGATGCTGGAAATGTGGAAAAATGGACCATGTTATGGCCAAATGCCCAGACAGACAGGCGGGTTTTTTAGGCCTTGGTCCATGGGGAAAGAAGCCCCGCAATTTCCCCATGGCT
M33262.1	2568	2688	ID=cds-AAA47632.1;Parent=gene-gag;Dbxref=NCBI_GP:AAA47632.1;Name=AAA47632.1;gbkey=CDS;gene=gag;product=gag	GACCATGTTATGGCCAAATGCCCAGACAGACAGGCGGGTTTTTTAGGCCTTGGTCCATGGGGAAAGAAGCCCCGCAATTTCCCCATGGCTCAAGTGCATCAGGGGCTGATGCCAACTGCT
M33262.1	2598	2718	ID=cds-AAA47632.1;Parent=gene-gag;Dbxref=NCBI_GP:AAA47632.1;Name=AAA47632.1;gbkey=CDS;gene=gag;product=gag	CAGGCGGGTTTTTTAGGCCTTGGTCCATGGGGAAAGAAGCCCCGCAATTTCCCCATGGCTCAAGTGCATCAGGGGCTGATGCCAACTGCTCCCCCAGAGGACCCAGCTGTGGATCTGCTA
M33262.1	2628	2748	ID=cds-AAA47632.1;Parent=gene-gag;Dbxref=NCBI_GP:AAA47632.1;Name=AAA47632.1;gbkey=CDS;gene=gag;product=gag	GGAAAGAAGCCCCGCAATTTCCCCATGGCTCAAGTGCATCAGGGGCTGATGCCAACTGCTCCCCCAGAGGACCCAGCTGTGGATCTGCTAAAGAACTACATGCAGTTGGGCAAGCAGCAG
M33262.1	2658	2778	ID=cds-AAA47632.1;Parent=gene-gag;Dbxref=NCBI_GP:AAA47632.1;Name=AAA47632.1;gbkey=CDS;gene=gag;product=gag	CAAGTGCATCAGGGGCTGATGCCAACTGCTCCCCCAGAGGACCCAGCTGTGGATCTGCTAAAGAACTACATGCAGTTGGGCAAGCAGCAGAGAGAAAAGCAGAGAGAAAGCAGAGAGAAG
M33262.1	2688	2808	ID=cds-AAA47632.1;Parent=gene-gag;Dbxref=NCBI_GP:AAA47632.1;Name=AAA47632.1;gbkey=CDS;gene=gag;product=gag	CCCCCAGAGGACCCAGCTGTGGATCTGCTAAAGAACTACATGCAGTTGGGCAAGCAGCAGAGAGAAAAGCAGAGAGAAAGCAGAGAGAAGCCTTACAAGGAGGTGACAGAGGATTTGCTG
M33262.1	2718	2838	ID=cds-AAA47632.1;Parent=gene-gag;Dbxref=NCBI_GP:AAA47632.1;Name=AAA47632.1;gbkey=CDS;gene=gag;product=gag	AAGAACTACATGCAGTTGGGCAAGCAGCAGAGAGAAAAGCAGAGAGAAAGCAGAGAGAAGCCTTACAAGGAGGTGACAGAGGATTTGCTGCACCTCAATTCTCTCTTTGGAGGAGACCAG
M33262.1	2721	2841	ID=cds-AAA47632.1;Parent=gene-gag;Dbxref=NCBI_GP:AAA47632.1;Name=AAA47632.1;gbkey=CDS;gene=gag;product=gag	AACTACATGCAGTTGGGCAAGCAGCAGAGAGAAAAGCAGAGAGAAAGCAGAGAGAAGCCTTACAAGGAGGTGACAGAGGATTTGCTGCACCTCAATTCTCTCTTTGGAGGAGACCAGTAG
M33262.1	2483	2603	ID=cds-AAA47633.2;Parent=gene-pol;Dbxref=NCBI_GP:AAA47633.2;Name=AAA47633.2;gbkey=CDS;gene=pol;partial=true;product=pol	GTGTTGGAATTGTGGGAAAGAGGGACACTCTGCAAGGCAATGCAGAGCCCCAAGAAGACAGGGATGCTGGAAATGTGGAAAAATGGACCATGTTATGGCCAAATGCCCAGACAGACAGGC
M33262.1	2513	2633	ID=cds-AAA47633.2;Parent=gene-pol;Dbxref=NCBI_GP:AAA47633.2;Name=AAA47633.2;gbkey=CDS;gene=pol;partial=true;product=pol	TGCAAGGCAATGCAGAGCCCCAAGAAGACAGGGATGCTGGAAATGTGGAAAAATGGACCATGTTATGGCCAAATGCCCAGACAGACAGGCGGGTTTTTTAGGCCTTGGTCCATGGGGAAA
M33262.1	2543	2663	ID=cds-AAA47633.2;Parent=gene-pol;Dbxref=NCBI_GP:AAA47633.2;Name=AAA47633.2;gbkey=CDS;gene=pol;partial=true;product=pol	GGGATGCTGGAAATGTGGAAAAATGGACCATGTTATGGCCAAATGCCCAGACAGACAGGCGGGTTTTTTAGGCCTTGGTCCATGGGGAAAGAAGCCCCGCAATTTCCCCATGGCTCAAGT
M33262.1	2573	2693	ID=cds-AAA47633.2;Parent=gene-pol;Dbxref=NCBI_GP:AAA47633.2;Name=AAA47633.2;gbkey=CDS;gene=pol;partial=true;product=pol	TGTTATGGCCAAATGCCCAGACAGACAGGCGGGTTTTTTAGGCCTTGGTCCATGGGGAAAGAAGCCCCGCAATTTCCCCATGGCTCAAGTGCATCAGGGGCTGATGCCAACTGCTCCCCC
M33262.1	2603	2723	ID=cds-AAA47633.2;Parent=gene-pol;Dbxref=NCBI_GP:AAA47633.2;Name=AAA47633.2;gbkey=CDS;gene=pol;partial=true;product=pol	GGGTTTTTTAGGCCTTGGTCCATGGGGAAAGAAGCCCCGCAATTTCCCCATGGCTCAAGTGCATCAGGGGCTGATGCCAACTGCTCCCCCAGAGGACCCAGCTGTGGATCTGCTAAAGAA
M33262.1	2633	2753	ID=cds-AAA47633.2;Parent=gene-pol;Dbxref=NCBI_GP:AAA47633.2;Name=AAA47633.2;gbkey=CDS;gene=pol;partial=true;product=pol	GAAGCCCCGCAATTTCCCCATGGCTCAAGTGCATCAGGGGCTGATGCCAACTGCTCCCCCAGAGGACCCAGCTGTGGATCTGCTAAAGAACTACATGCAGTTGGGCAAGCAGCAGAGAGA
M33262.1	2663	2783	ID=cds-AAA47633.2;Parent=gene-pol;Dbxref=NCBI_GP:AAA47633.2;Name=AAA47633.2;gbkey=CDS;gene=pol;partial=true;product=pol	GCATCAGGGGCTGATGCCAACTGCTCCCCCAGAGGACCCAGCTGTGGATCTGCTAAAGAACTACATGCAGTTGGGCAAGCAGCAGAGAGAAAAGCAGAGAGAAAGCAGAGAGAAGCCTTA
M33262.1	2693	2813	ID=cds-AAA47633.2;Parent=gene-pol;Dbxref=NCBI_GP:AAA47633.2;Name=AAA47633.2;gbkey=CDS;gene=pol;partial=true;product=pol	AGAGGACCCAGCTGTGGATCTGCTAAAGAACTACATGCAGTTGGGCAAGCAGCAGAGAGAAAAGCAGAGAGAAAGCAGAGAGAAGCCTTACAAGGAGGTGACAGAGGATTTGCTGCACCT
M33262.1	2723	2843	ID=cds-AAA47633.2;Parent=gene-pol;Dbxref=NCBI_GP:AAA47633.2;Name=AAA47633.2;gbkey=CDS;gene=pol;partial=true;product=pol	CTACATGCAGTTGGGCAAGCAGCAGAGAGAAAAGCAGAGAGAAAGCAGAGAGAAGCCTTACAAGGAGGTGACAGAGGATTTGCTGCACCTCAATTCTCTCTTTGGAGGAGACCAGTAGTC
M33262.1	2753	2873	ID=cds-AAA47633.2;Parent=gene-pol;Dbxref=NCBI_GP:AAA47633.2;Name=AAA47633.2;gbkey=CDS;gene=pol;partial=true;product=pol	AAAGCAGAGAGAAAGCAGAGAGAAGCCTTACAAGGAGGTGACAGAGGATTTGCTGCACCTCAATTCTCTCTTTGGAGGAGACCAGTAGTCACTGCTCATATTGAAGGACAGCCTGTAGAA
M33262.1	2783	2903	ID=cds-AAA47633.2;Parent=gene-pol;Dbxref=NCBI_GP:AAA47633.2;Name=AAA47633.2;gbkey=CDS;gene=pol;partial=true;product=pol	CAAGGAGGTGACAGAGGATTTGCTGCACCTCAATTCTCTCTTTGGAGGAGACCAGTAGTCACTGCTCATATTGAAGGACAGCCTGTAGAAGTATTACTGGATACAGGGGCTGATGATTCT
M33262.1	2813	2933	ID=cds-AAA47633.2;Parent=gene-pol;Dbxref=NCBI_GP:AAA47633.2;Name=AAA47633.2;gbkey=CDS;gene=pol;partial=true;product=pol	CAATTCTCTCTTTGGAGGAGACCAGTAGTCACTGCTCATATTGAAGGACAGCCTGTAGAAGTATTACTGGATACAGGGGCTGATGATTCTATTGTAACAGGAATAGAGTTAGGTCCACAT
M33262.1	2843	2963	ID=cds-AAA47633.2;Parent=gene-pol;Dbxref=NCBI_GP:AAA47633.2;Name=AAA47633.2;gbkey=CDS;gene=pol;partial=true;product=pol	ACTGCTCATATTGAAGGACAGCCTGTAGAAGTATTACTGGATACAGGGGCTGATGATTCTATTGTAACAGGAATAGAGTTAGGTCCACATTATACCCCAAAAATAGTAGGAGGAATAGGA
M33262.1	2873	2993	ID=cds-AAA47633.2;Parent=gene-pol;Dbxref=NCBI_GP:AAA47633.2;Name=AAA47633.2;gbkey=CDS;gene=pol;partial=true;product=pol	GTATTACTGGATACAGGGGCTGATGATTCTATTGTAACAGGAATAGAGTTAGGTCCACATTATACCCCAAAAATAGTAGGAGGAATAGGAGGTTTTATTAATACTAAAGAATACAAAAAT
M33262.1	2903	3023	ID=cds-AAA47633.2;Parent=gene-pol;Dbxref=NCBI_GP:AAA47633.2;Name=AAA47633.2;gbkey=CDS;gene=pol;partial=true;product=pol	ATTGTAACAGGAATAGAGTTAGGTCCACATTATACCCCAAAAATAGTAGGAGGAATAGGAGGTTTTATTAATACTAAAGAATACAAAAATGTAGAAATAGAAGTTTTAGGCAAAAGGATT
M33262.1	2933	3053	ID=cds-AAA47633.2;Parent=gene-pol;Dbxref=NCBI_GP:AAA47633.2;Name=AAA47633.2;gbkey=CDS;gene=pol;partial=true;product=pol	TATACCCCAAAAATAGTAGGAGGAATAGGAGGTTTTATTAATACTAAAGAATACAAAAATGTAGAAATAGAAGTTTTAGGCAAAAGGATTAAAGGGACAATCATGACAGGGGACACCCCG
M33262.1	2963	3083	ID=cds-AAA47633.2;Parent=gene-pol;Dbxref=NCBI_GP:AAA47633.2;Name=AAA47633.2;gbkey=CDS;gene=pol;partial=true;product=pol	GGTTTTATTAATACTAAAGAATACAAAAATGTAGAAATAGAAGTTTTAGGCAAAAGGATTAAAGGGACAATCATGACAGGGGACACCCCGATTAACATTTTTGGTAGAAATTTGCTAACA
M33262.1	2993	3113	ID=cds-AAA47633.2;Parent=gene-pol;Dbxref=NCBI_GP:AAA47633.2;Name=AAA47633.2;gbkey=CDS;gene=pol;partial=true;product=pol	GTAGAAATAGAAGTTTTAGGCAAAAGGATTAAAGGGACAATCATGACAGGGGACACCCCGATTAACATTTTTGGTAGAAATTTGCTAACAGCTCTGGGGATGTCTCTAAATTTTCCCATA
M33262.1	3023	3143	ID=cds-AAA47633.2;Parent=gene-pol;Dbxref=NCBI_GP:AAA47633.2;Name=AAA47633.2;gbkey=CDS;gene=pol;partial=true;product=pol	AAAGGGACAATCATGACAGGGGACACCCCGATTAACATTTTTGGTAGAAATTTGCTAACAGCTCTGGGGATGTCTCTAAATTTTCCCATAGCTAAAGTAGAGCCTGTAAAAGTCGCCTTA
M33262.1	3053	3173	ID=cds-AAA47633.2;Parent=gene-pol;Dbxref=NCBI_GP:AAA47633.2;Name=AAA47633.2;gbkey=CDS;gene=pol;partial=true;product=pol	ATTAACATTTTTGGTAGAAATTTGCTAACAGCTCTGGGGATGTCTCTAAATTTTCCCATAGCTAAAGTAGAGCCTGTAAAAGTCGCCTTAAAGCCAGGAAAGGATGGACCAAAATTGAAG
M33262.1	3083	3203	ID=cds-AAA47633.2;Parent=gene-pol;Dbxref=NCBI_GP:AAA47633.2;Name=AAA47633.2;gbkey=CDS;gene=pol;partial=true;product=pol	GCTCTGGGGATGTCTCTAAATTTTCCCATAGCTAAAGTAGAGCCTGTAAAAGTCGCCTTAAAGCCAGGAAAGGATGGACCAAAATTGAAGCAGTGGCCATTATCAAAAGAAAAGATAGTT
M33262.1	3113	3233	ID=cds-AAA47633.2;Parent=gene-pol;Dbxref=NCBI_GP:AAA47633.2;Name=AAA47633.2;gbkey=CDS;gene=pol;partial=true;product=pol	GCTAAAGTAGAGCCTGTAAAAGTCGCCTTAAAGCCAGGAAAGGATGGACCAAAATTGAAGCAGTGGCCATTATCAAAAGAAAAGATAGTTGCATTAAGAGAAATCTGTGAAAAGATGGAA
M33262.1	3143	3263	ID=cds-AAA47633.2;Parent=gene-pol;Dbxref=NCBI_GP:AAA47633.2;Name=AAA47633.2;gbkey=CDS;gene=pol;partial=true;product=pol	AAGCCAGGAAAGGATGGACCAAAATTGAAGCAGTGGCCATTATCAAAAGAAAAGATAGTTGCATTAAGAGAAATCTGTGAAAAGATGGAAAAGGATGGTCAGTTGGAGGAAGCTCCCCCG
M33262.1	3173	3293	ID=cds-AAA47633.2;Parent=gene-pol;Dbxref=NCBI_GP:AAA47633.2;Name=AAA47633.2;gbkey=CDS;gene=pol;partial=true;product=pol	CAGTGGCCATTATCAAAAGAAAAGATAGTTGCATTAAGAGAAATCTGTGAAAAGATGGAAAAGGATGGTCAGTTGGAGGAAGCTCCCCCGACCAATCCATACAACACCCCCACATTTGCT
M33262.1	3203	3323	ID=cds-AAA47633.2;Parent=gene-pol;Dbxref=NCBI_GP:AAA47633.2;Name=AAA47633.2;gbkey=CDS;gene=pol;partial=true;product=pol	GCATTAAGAGAAATCTGTGAAAAGATGGAAAAGGATGGTCAGTTGGAGGAAGCTCCCCCGACCAATCCATACAACACCCCCACATTTGCTATAAAGAAAAAGGATAAGAACAAATGGAGA
M33262.1	3233	3353	ID=cds-AAA47633.2;Parent=gene-pol;Dbxref=NCBI_GP:AAA47633.2;Name=AAA47633.2;gbkey=CDS;gene=pol;partial=true;product=pol	AAGGATGGTCAGTTGGAGGAAGCTCCCCCGACCAATCCATACAACACCCCCACATTTGCTATAAAGAAAAAGGATAAGAACAAATGGAGAATGCTGATAGATTTTAGGGAACTAAATAGG
M33262.1	3263	3383	ID=cds-AAA47633.2;Parent=gene-pol;Dbxref=NCBI_GP:AAA47633.2;Name=AAA47633.2;gbkey=CDS;gene=pol;partial=true;product=pol	ACCAATCCATACAACACCCCCACATTTGCTATAAAGAAAAAGGATAAGAACAAATGGAGAATGCTGATAGATTTTAGGGAACTAAATAGGGTCACTCAGGACTTTACGGAAGTCCAATTA
M33262.1	3293	3413	ID=cds-AAA47633.2;Parent=gene-pol;Dbxref=NCBI_GP:AAA47633.2;Name=AAA47633.2;gbkey=CDS;gene=pol;partial=true;product=pol	ATAAAGAAAAAGGATAAGAACAAATGGAGAATGCTGATAGATTTTAGGGAACTAAATAGGGTCACTCAGGACTTTACGGAAGTCCAATTAGGAATACCACACCCTGCAGGACTAGCAAAA
M33262.1	3323	3443	ID=cds-AAA47633.2;Parent=gene-pol;Dbxref=NCBI_GP:AAA47633.2;Name=AAA47633.2;gbkey=CDS;gene=pol;partial=true;product=pol	ATGCTGATAGATTTTAGGGAACTAAATAGGGTCACTCAGGACTTTACGGAAGTCCAATTAGGAATACCACACCCTGCAGGACTAGCAAAAAGGAAAAGAATTACAGTACTGGATATAGGT
M33262.1	3353	3473	ID=cds-AAA47633.2;Parent=gene-pol;Dbxref=NCBI_GP:AAA47633.2;Name=AAA47633.2;gbkey=CDS;gene=pol;partial=true;product=pol	GTCACTCAGGACTTTACGGAAGTCCAATTAGGAATACCACACCCTGCAGGACTAGCAAAAAGGAAAAGAATTACAGTACTGGATATAGGTGATGCATATTTCTCCATACCTCTAGATGAA
M33262.1	3383	3503	ID=cds-AAA47633.2;Parent=gene-pol;Dbxref=NCBI_GP:AAA47633.2;Name=AAA47633.2;gbkey=CDS;gene=pol;partial=true;product=pol	GGAATACCACACCCTGCAGGACTAGCAAAAAGGAAAAGAATTACAGTACTGGATATAGGTGATGCATATTTCTCCATACCTCTAGATGAAGAATTTAGGCAGTACACTGCCTTTACTTTA
M33262.1	3413	3533	ID=cds-AAA47633.2;Parent=gene-pol;Dbxref=NCBI_GP:AAA47633.2;Name=AAA47633.2;gbkey=CDS;gene=pol;partial=true;product=pol	AGGAAAAGAATTACAGTACTGGATATAGGTGATGCATATTTCTCCATACCTCTAGATGAAGAATTTAGGCAGTACACTGCCTTTACTTTACCATCAGTAAATAATGCAGAGCCAGGAAAA
M33262.1	3443	3563	ID=cds-AAA47633.2;Parent=gene-pol;Dbxref=NCBI_GP:AAA47633.2;Name=AAA47633.2;gbkey=CDS;gene=pol;partial=true;product=pol	GATGCATATTTCTCCATACCTCTAGATGAAGAATTTAGGCAGTACACTGCCTTTACTTTACCATCAGTAAATAATGCAGAGCCAGGAAAACGATACATTTATAAGGTTCTGCCTCAGGGA
M33262.1	3473	3593	ID=cds-AAA47633.2;Parent=gene-pol;Dbxref=NCBI_GP:AAA47633.2;Name=AAA47633.2;gbkey=CDS;gene=pol;partial=true;product=pol	GAATTTAGGCAGTACACTGCCTTTACTTTACCATCAGTAAATAATGCAGAGCCAGGAAAACGATACATTTATAAGGTTCTGCCTCAGGGATGGAAGGGGTCACCAGCCATCTTCCAATAC
M33262.1	3503	3623	ID=cds-AAA47633.2;Parent=gene-pol;Dbxref=NCBI_GP:AAA47633.2;Name=AAA47633.2;gbkey=CDS;gene=pol;partial=true;product=pol	CCATCAGTAAATAATGCAGAGCCAGGAAAACGATACATTTATAAGGTTCTGCCTCAGGGATGGAAGGGGTCACCAGCCATCTTCCAATACACTATGAGACATGTGCTAGAACCCTTCAGG
M33262.1	3533	3653	ID=cds-AAA47633.2;Parent=gene-pol;Dbxref=NCBI_GP:AAA47633.2;Name=AAA47633.2;gbkey=CDS;gene=pol;partial=true;product=pol	CGATACATTTATAAGGTTCTGCCTCAGGGATGGAAGGGGTCACCAGCCATCTTCCAATACACTATGAGACATGTGCTAGAACCCTTCAGGAAGGCAAATCCAGATGTGACCTTAGTCCAG
M33262.1	3563	3683	ID=cds-AAA47633.2;Parent=gene-pol;Dbxref=NCBI_GP:AAA47633.2;Name=AAA47633.2;gbkey=CDS;gene=pol;partial=true;product=pol	TGGAAGGGGTCACCAGCCATCTTCCAATACACTATGAGACATGTGCTAGAACCCTTCAGGAAGGCAAATCCAGATGTGACCTTAGTCCAGTATATGGATGACATCTTAATAGCTAGTGAC
M33262.1	3593	3713	ID=cds-AAA47633.2;Parent=gene-pol;Dbxref=NCBI_GP:AAA47633.2;Name=AAA47633.2;gbkey=CDS;gene=pol;partial=true;product=pol	ACTATGAGACATGTGCTAGAACCCTTCAGGAAGGCAAATCCAGATGTGACCTTAGTCCAGTATATGGATGACATCTTAATAGCTAGTGACAGGACAGACCTGGAACATGACAGGGTAGTT
M33262.1	3623	3743	ID=cds-AAA47633.2;Parent=gene-pol;Dbxref=NCBI_GP:AAA47633.2;Name=AAA47633.2;gbkey=CDS;gene=pol;partial=true;product=pol	AAGGCAAATCCAGATGTGACCTTAGTCCAGTATATGGATGACATCTTAATAGCTAGTGACAGGACAGACCTGGAACATGACAGGGTAGTTTTACAGTCAAAGGAACTCTTGAATAGCATA
M33262.1	3653	3773	ID=cds-AAA47633.2;Parent=gene-pol;Dbxref=NCBI_GP:AAA47633.2;Name=AAA47633.2;gbkey=CDS;gene=pol;partial=true;product=pol	TATATGGATGACATCTTAATAGCTAGTGACAGGACAGACCTGGAACATGACAGGGTAGTTTTACAGTCAAAGGAACTCTTGAATAGCATAGGGTTTTCTACCCCAGAAGAGAAATTCCAA
M33262.1	3683	3803	ID=cds-AAA47633.2;Parent=gene-pol;Dbxref=NCBI_GP:AAA47633.2;Name=AAA47633.2;gbkey=CDS;gene=pol;partial=true;product=pol	AGGACAGACCTGGAACATGACAGGGTAGTTTTACAGTCAAAGGAACTCTTGAATAGCATAGGGTTTTCTACCCCAGAAGAGAAATTCCAAAAAGATCCCCCATTTCAATGGATGGGGTAC
M33262.1	3713	3833	ID=cds-AAA47633.2;Parent=gene-pol;Dbxref=NCBI_GP:AAA47633.2;Name=AAA47633.2;gbkey=CDS;gene=pol;partial=true;product=pol	TTACAGTCAAAGGAACTCTTGAATAGCATAGGGTTTTCTACCCCAGAAGAGAAATTCCAAAAAGATCCCCCATTTCAATGGATGGGGTACGAATTGTGGCCAACAAAATGGAAGTTGCAA
M33262.1	3743	3863	ID=cds-AAA47633.2;Parent=gene-pol;Dbxref=NCBI_GP:AAA47633.2;Name=AAA47633.2;gbkey=CDS;gene=pol;partial=true;product=pol	GGGTTTTCTACCCCAGAAGAGAAATTCCAAAAAGATCCCCCATTTCAATGGATGGGGTACGAATTGTGGCCAACAAAATGGAAGTTGCAAAAGATAGAGTTGCCACAAAGAGAGACCTGG
M33262.1	3773	3893	ID=cds-AAA47633.2;Parent=gene-pol;Dbxref=NCBI_GP:AAA47633.2;Name=AAA47633.2;gbkey=CDS;gene=pol;partial=true;product=pol	AAAGATCCCCCATTTCAATGGATGGGGTACGAATTGTGGCCAACAAAATGGAAGTTGCAAAAGATAGAGTTGCCACAAAGAGAGACCTGGACAGTGAATGATATACAGAAGTTAGTAGGA
M33262.1	3803	3923	ID=cds-AAA47633.2;Parent=gene-pol;Dbxref=NCBI_GP:AAA47633.2;Name=AAA47633.2;gbkey=CDS;gene=pol;partial=true;product=pol	GAATTGTGGCCAACAAAATGGAAGTTGCAAAAGATAGAGTTGCCACAAAGAGAGACCTGGACAGTGAATGATATACAGAAGTTAGTAGGAGTATTAAATTGGGCAGCTCAAATTTATCCA
M33262.1	3833	3953	ID=cds-AAA47633.2;Parent=gene-pol;Dbxref=NCBI_GP:AAA47633.2;Name=AAA47633.2;gbkey=CDS;gene=pol;partial=true;product=pol	AAGATAGAGTTGCCACAAAGAGAGACCTGGACAGTGAATGATATACAGAAGTTAGTAGGAGTATTAAATTGGGCAGCTCAAATTTATCCAGGTATAAAAACCAAACATCTCTGTAGGTTA
M33262.1	3863	3983	ID=cds-AAA47633.2;Parent=gene-pol;Dbxref=NCBI_GP:AAA47633.2;Name=AAA47633.2;gbkey=CDS;gene=pol;partial=true;product=pol	ACAGTGAATGATATACAGAAGTTAGTAGGAGTATTAAATTGGGCAGCTCAAATTTATCCAGGTATAAAAACCAAACATCTCTGTAGGTTAATTAGAGGAAAAATGACTCTAACAGAGGAA
M33262.1	3893	4013	ID=cds-AAA47633.2;Parent=gene-pol;Dbxref=NCBI_GP:AAA47633.2;Name=AAA47633.2;gbkey=CDS;gene=pol;partial=true;product=pol	GTATTAAATTGGGCAGCTCAAATTTATCCAGGTATAAAAACCAAACATCTCTGTAGGTTAATTAGAGGAAAAATGACTCTAACAGAGGAAGTTCAGTGGACTGAGATGGCAGAAGCAGAA
M33262.1	3923	4043	ID=cds-AAA47633.2;Parent=gene-pol;Dbxref=NCBI_GP:AAA47633.2;Name=AAA47633.2;gbkey=CDS;gene=pol;partial=true;product=pol	GGTATAAAAACCAAACATCTCTGTAGGTTAATTAGAGGAAAAATGACTCTAACAGAGGAAGTTCAGTGGACTGAGATGGCAGAAGCAGAATATGAGGAAAATAAAATAATTCTCAGTCAG
M33262.1	3953	4073	ID=cds-AAA47633.2;Parent=gene-pol;Dbxref=NCBI_GP:AAA47633.2;Name=AAA47633.2;gbkey=CDS;gene=pol;partial=true;product=pol	ATTAGAGGAAAAATGACTCTAACAGAGGAAGTTCAGTGGACTGAGATGGCAGAAGCAGAATATGAGGAAAATAAAATAATTCTCAGTCAGGAACAAGAAGGATGTTATTACCAAGAAGGC
M33262.1	3983	4103	ID=cds-AAA47633.2;Parent=gene-pol;Dbxref=NCBI_GP:AAA47633.2;Name=AAA47633.2;gbkey=CDS;gene=pol;partial=true;product=pol	GTTCAGTGGACTGAGATGGCAGAAGCAGAATATGAGGAAAATAAAATAATTCTCAGTCAGGAACAAGAAGGATGTTATTACCAAGAAGGCAAGCCATTAGAAGCCACGGTAATAAAGAGT
M33262.1	4013	4133	ID=cds-AAA47633.2;Parent=gene-pol;Dbxref=NCBI_GP:AAA47633.2;Name=AAA47633.2;gbkey=CDS;gene=pol;partial=true;product=pol	TATGAGGAAAATAAAATAATTCTCAGTCAGGAACAAGAAGGATGTTATTACCAAGAAGGCAAGCCATTAGAAGCCACGGTAATAAAGAGTCAGGACAATCAGTGGTCTTATAAAATTCAC
M33262.1	4043	4163	ID=cds-AAA47633.2;Parent=gene-pol;Dbxref=NCBI_GP:AAA47633.2;Name=AAA47633.2;gbkey=CDS;gene=pol;partial=true;product=pol	GAACAAGAAGGATGTTATTACCAAGAAGGCAAGCCATTAGAAGCCACGGTAATAAAGAGTCAGGACAATCAGTGGTCTTATAAAATTCACCAAGAAGACAAAATACTGAAAGTAGGAAAA
M33262.1	4073	4193	ID=cds-AAA47633.2;Parent=gene-pol;Dbxref=NCBI_GP:AAA47633.2;Name=AAA47633.2;gbkey=CDS;gene=pol;partial=true;product=pol	AAGCCATTAGAAGCCACGGTAATAAAGAGTCAGGACAATCAGTGGTCTTATAAAATTCACCAAGAAGACAAAATACTGAAAGTAGGAAAATTTGCAAAGATAAAGAATACACATACCAAT
M33262.1	4103	4223	ID=cds-AAA47633.2;Parent=gene-pol;Dbxref=NCBI_GP:AAA47633.2;Name=AAA47633.2;gbkey=CDS;gene=pol;partial=true;product=pol	CAGGACAATCAGTGGTCTTATAAAATTCACCAAGAAGACAAAATACTGAAAGTAGGAAAATTTGCAAAGATAAAGAATACACATACCAATGGAGTGAGACTATTAGCACATGTAATACAG
M33262.1	4133	4253	ID=cds-AAA47633.2;Parent=gene-pol;Dbxref=NCBI_GP:AAA47633.2;Name=AAA47633.2;gbkey=CDS;gene=pol;partial=true;product=pol	CAAGAAGACAAAATACTGAAAGTAGGAAAATTTGCAAAGATAAAGAATACACATACCAATGGAGTGAGACTATTAGCACATGTAATACAGAAAATAGGAAAGGAAGCAATAGTGATCTGG
M33262.1	4163	4283	ID=cds-AAA47633.2;Parent=gene-pol;Dbxref=NCBI_GP:AAA47633.2;Name=AAA47633.2;gbkey=CDS;gene=pol;partial=true;product=pol	TTTGCAAAGATAAAGAATACACATACCAATGGAGTGAGACTATTAGCACATGTAATACAGAAAATAGGAAAGGAAGCAATAGTGATCTGGGGACAGGTCCCAAAATTCCACTTACCAGTT
M33262.1	4193	4313	ID=cds-AAA47633.2;Parent=gene-pol;Dbxref=NCBI_GP:AAA47633.2;Name=AAA47633.2;gbkey=CDS;gene=pol;partial=true;product=pol	GGAGTGAGACTATTAGCACATGTAATACAGAAAATAGGAAAGGAAGCAATAGTGATCTGGGGACAGGTCCCAAAATTCCACTTACCAGTTGAGAAGGATGTATGGGAACAGTGGTGGACA
M33262.1	4223	4343	ID=cds-AAA47633.2;Parent=gene-pol;Dbxref=NCBI_GP:AAA47633.2;Name=AAA47633.2;gbkey=CDS;gene=pol;partial=true;product=pol	AAAATAGGAAAGGAAGCAATAGTGATCTGGGGACAGGTCCCAAAATTCCACTTACCAGTTGAGAAGGATGTATGGGAACAGTGGTGGACAGACTATTGGCAGGTAACCTGGATACCGGAA
M33262.1	4253	4373	ID=cds-AAA47633.2;Parent=gene-pol;Dbxref=NCBI_GP:AAA47633.2;Name=AAA47633.2;gbkey=CDS;gene=pol;partial=true;product=pol	GGACAGGTCCCAAAATTCCACTTACCAGTTGAGAAGGATGTATGGGAACAGTGGTGGACAGACTATTGGCAGGTAACCTGGATACCGGAATGGGATTTTATCTCAACACCACCGCTAGTA
M33262.1	4283	4403	ID=cds-AAA47633.2;Parent=gene-pol;Dbxref=NCBI_GP:AAA47633.2;Name=AAA47633.2;gbkey=CDS;gene=pol;partial=true;product=pol	GAGAAGGATGTATGGGAACAGTGGTGGACAGACTATTGGCAGGTAACCTGGATACCGGAATGGGATTTTATCTCAACACCACCGCTAGTAAGATTAGTCTTCAATCTAGTGAAGGACCCT
M33262.1	4313	4433	ID=cds-AAA47633.2;Parent=gene-pol;Dbxref=NCBI_GP:AAA47633.2;Name=AAA47633.2;gbkey=CDS;gene=pol;partial=true;product=pol	GACTATTGGCAGGTAACCTGGATACCGGAATGGGATTTTATCTCAACACCACCGCTAGTAAGATTAGTCTTCAATCTAGTGAAGGACCCTATAGAGGGAGAAGAAACCTATTATACAGAT
M33262.1	4343	4463	ID=cds-AAA47633.2;Parent=gene-pol;Dbxref=NCBI_GP:AAA47633.2;Name=AAA47633.2;gbkey=CDS;gene=pol;partial=true;product=pol	TGGGATTTTATCTCAACACCACCGCTAGTAAGATTAGTCTTCAATCTAGTGAAGGACCCTATAGAGGGAGAAGAAACCTATTATACAGATGGATCATGTAATAAACAGTCAAAAGAAGGG
M33262.1	4373	4493	ID=cds-AAA47633.2;Parent=gene-pol;Dbxref=NCBI_GP:AAA47633.2;Name=AAA47633.2;gbkey=CDS;gene=pol;partial=true;product=pol	AGATTAGTCTTCAATCTAGTGAAGGACCCTATAGAGGGAGAAGAAACCTATTATACAGATGGATCATGTAATAAACAGTCAAAAGAAGGGAAAGCAGGATATATCACAGATAGGGGCAAA
M33262.1	4403	4523	ID=cds-AAA47633.2;Parent=gene-pol;Dbxref=NCBI_GP:AAA47633.2;Name=AAA47633.2;gbkey=CDS;gene=pol;partial=true;product=pol	ATAGAGGGAGAAGAAACCTATTATACAGATGGATCATGTAATAAACAGTCAAAAGAAGGGAAAGCAGGATATATCACAGATAGGGGCAAAGACAAAGTAAAAGTGTTAGAACAGACTACT
M33262.1	4433	4553	ID=cds-AAA47633.2;Parent=gene-pol;Dbxref=NCBI_GP:AAA47633.2;Name=AAA47633.2;gbkey=CDS;gene=pol;partial=true;product=pol	GGATCATGTAATAAACAGTCAAAAGAAGGGAAAGCAGGATATATCACAGATAGGGGCAAAGACAAAGTAAAAGTGTTAGAACAGACTACTAATCAACAAGCAGAATTGGAAGCATTTCTC
M33262.1	4463	4583	ID=cds-AAA47633.2;Parent=gene-pol;Dbxref=NCBI_GP:AAA47633.2;Name=AAA47633.2;gbkey=CDS;gene=pol;partial=true;product=pol	AAAGCAGGATATATCACAGATAGGGGCAAAGACAAAGTAAAAGTGTTAGAACAGACTACTAATCAACAAGCAGAATTGGAAGCATTTCTCATGGCATTGACAGACTCAGGGCCAAAGGCA
M33262.1	4493	4613	ID=cds-AAA47633.2;Parent=gene-pol;Dbxref=NCBI_GP:AAA47633.2;Name=AAA47633.2;gbkey=CDS;gene=pol;partial=true;product=pol	GACAAAGTAAAAGTGTTAGAACAGACTACTAATCAACAAGCAGAATTGGAAGCATTTCTCATGGCATTGACAGACTCAGGGCCAAAGGCAAATATTATAGTAGATTCACAATATGTTATG
M33262.1	4523	4643	ID=cds-AAA47633.2;Parent=gene-pol;Dbxref=NCBI_GP:AAA47633.2;Name=AAA47633.2;gbkey=CDS;gene=pol;partial=true;product=pol	AATCAACAAGCAGAATTGGAAGCATTTCTCATGGCATTGACAGACTCAGGGCCAAAGGCAAATATTATAGTAGATTCACAATATGTTATGGGAATAATAACAGGATGCCCTACAGAATCA
M33262.1	4553	4673	ID=cds-AAA47633.2;Parent=gene-pol;Dbxref=NCBI_GP:AAA47633.2;Name=AAA47633.2;gbkey=CDS;gene=pol;partial=true;product=pol	ATGGCATTGACAGACTCAGGGCCAAAGGCAAATATTATAGTAGATTCACAATATGTTATGGGAATAATAACAGGATGCCCTACAGAATCAGAGAGCAGGCTAGTTAATCAAATAATAGAA
M33262.1	4583	4703	ID=cds-AAA47633.2;Parent=gene-pol;Dbxref=NCBI_GP:AAA47633.2;Name=AAA47633.2;gbkey=CDS;gene=pol;partial=true;product=pol	AATATTATAGTAGATTCACAATATGTTATGGGAATAATAACAGGATGCCCTACAGAATCAGAGAGCAGGCTAGTTAATCAAATAATAGAAGAAATGATTAAAAAGTCAGAAATTTATGTA
M33262.1	4613	4733	ID=cds-AAA47633.2;Parent=gene-pol;Dbxref=NCBI_GP:AAA47633.2;Name=AAA47633.2;gbkey=CDS;gene=pol;partial=true;product=pol	GGAATAATAACAGGATGCCCTACAGAATCAGAGAGCAGGCTAGTTAATCAAATAATAGAAGAAATGATTAAAAAGTCAGAAATTTATGTAGCATGGGTACCAGCACACAAAGGTATAGGA
M33262.1	4643	4763	ID=cds-AAA47633.2;Parent=gene-pol;Dbxref=NCBI_GP:AAA47633.2;Name=AAA47633.2;gbkey=CDS;gene=pol;partial=true;product=pol	GAGAGCAGGCTAGTTAATCAAATAATAGAAGAAATGATTAAAAAGTCAGAAATTTATGTAGCATGGGTACCAGCACACAAAGGTATAGGAGGAAACCAAGAAATAGACCACCTAGTTAGT
M33262.1	4673	4793	ID=cds-AAA47633.2;Parent=gene-pol;Dbxref=NCBI_GP:AAA47633.2;Name=AAA47633.2;gbkey=CDS;gene=pol;partial=true;product=pol	GAAATGATTAAAAAGTCAGAAATTTATGTAGCATGGGTACCAGCACACAAAGGTATAGGAGGAAACCAAGAAATAGACCACCTAGTTAGTCAAGGGATTAGACAAGTTCTCTTCTTGGAA
M33262.1	4703	4823	ID=cds-AAA47633.2;Parent=gene-pol;Dbxref=NCBI_GP:AAA47633.2;Name=AAA47633.2;gbkey=CDS;gene=pol;partial=true;product=pol	GCATGGGTACCAGCACACAAAGGTATAGGAGGAAACCAAGAAATAGACCACCTAGTTAGTCAAGGGATTAGACAAGTTCTCTTCTTGGAAAAGATAGAGCCAGCACAAGAAGAACATGAT
M33262.1	4733	4853	ID=cds-AAA47633.2;Parent=gene-pol;Dbxref=NCBI_GP:AAA47633.2;Name=AAA47633.2;gbkey=CDS;gene=pol;partial=true;product=pol	GGAAACCAAGAAATAGACCACCTAGTTAGTCAAGGGATTAGACAAGTTCTCTTCTTGGAAAAGATAGAGCCAGCACAAGAAGAACATGATAAATACCATAGTAATGTAAAAGAATTGGTA
M33262.1	4763	4883	ID=cds-AAA47633.2;Parent=gene-pol;Dbxref=NCBI_GP:AAA47633.2;Name=AAA47633.2;gbkey=CDS;gene=pol;partial=true;product=pol	CAAGGGATTAGACAAGTTCTCTTCTTGGAAAAGATAGAGCCAGCACAAGAAGAACATGATAAATACCATAGTAATGTAAAAGAATTGGTATTCAAATTTGGATTACCCAGAATAGTGGCC
M33262.1	4793	4913	ID=cds-AAA47633.2;Parent=gene-pol;Dbxref=NCBI_GP:AAA47633.2;Name=AAA47633.2;gbkey=CDS;gene=pol;partial=true;product=pol	AAGATAGAGCCAGCACAAGAAGAACATGATAAATACCATAGTAATGTAAAAGAATTGGTATTCAAATTTGGATTACCCAGAATAGTGGCCAGACAGATAGTAGACACCTGTGATAAATGT
M33262.1	4823	4943	ID=cds-AAA47633.2;Parent=gene-pol;Dbxref=NCBI_GP:AAA47633.2;Name=AAA47633.2;gbkey=CDS;gene=pol;partial=true;product=pol	AAATACCATAGTAATGTAAAAGAATTGGTATTCAAATTTGGATTACCCAGAATAGTGGCCAGACAGATAGTAGACACCTGTGATAAATGTCATCAGAAAGGAGAGGCTATACATGGGCAG
M33262.1	4853	4973	ID=cds-AAA47633.2;Parent=gene-pol;Dbxref=NCBI_GP:AAA47633.2;Name=AAA47633.2;gbkey=CDS;gene=pol;partial=true;product=pol	TTCAAATTTGGATTACCCAGAATAGTGGCCAGACAGATAGTAGACACCTGTGATAAATGTCATCAGAAAGGAGAGGCTATACATGGGCAGGCAAATTCAGATCTAGGGACTTGGCAAATG
M33262.1	4883	5003	ID=cds-AAA47633.2;Parent=gene-pol;Dbxref=NCBI_GP:AAA47633.2;Name=AAA47633.2;gbkey=CDS;gene=pol;partial=true;product=pol	AGACAGATAGTAGACACCTGTGATAAATGTCATCAGAAAGGAGAGGCTATACATGGGCAGGCAAATTCAGATCTAGGGACTTGGCAAATGGATTGTACCCATCTAGAGGGAAAAATAATC
M33262.1	4913	5033	ID=cds-AAA47633.2;Parent=gene-pol;Dbxref=NCBI_GP:AAA47633.2;Name=AAA47633.2;gbkey=CDS;gene=pol;partial=true;product=pol	CATCAGAAAGGAGAGGCTATACATGGGCAGGCAAATTCAGATCTAGGGACTTGGCAAATGGATTGTACCCATCTAGAGGGAAAAATAATCATAGTTGCAGTACATGTAGCTAGTGGATTC
M33262.1	4943	5063	ID=cds-AAA47633.2;Parent=gene-pol;Dbxref=NCBI_GP:AAA47633.2;Name=AAA47633.2;gbkey=CDS;gene=pol;partial=true;product=pol	GCAAATTCAGATCTAGGGACTTGGCAAATGGATTGTACCCATCTAGAGGGAAAAATAATCATAGTTGCAGTACATGTAGCTAGTGGATTCATAGAAGCAGAGGTAATTCCACAAGAGACA
M33262.1	4973	5093	ID=cds-AAA47633.2;Parent=gene-pol;Dbxref=NCBI_GP:AAA47633.2;Name=AAA47633.2;gbkey=CDS;gene=pol;partial=true;product=pol	GATTGTACCCATCTAGAGGGAAAAATAATCATAGTTGCAGTACATGTAGCTAGTGGATTCATAGAAGCAGAGGTAATTCCACAAGAGACAGGAAGACAGACAGCACTATTTCTGTTAAAA
M33262.1	5003	5123	ID=cds-AAA47633.2;Parent=gene-pol;Dbxref=NCBI_GP:AAA47633.2;Name=AAA47633.2;gbkey=CDS;gene=pol;partial=true;product=pol	ATAGTTGCAGTACATGTAGCTAGTGGATTCATAGAAGCAGAGGTAATTCCACAAGAGACAGGAAGACAGACAGCACTATTTCTGTTAAAATTGGCAGGCAGATGGCCTATTACACATCTA
M33262.1	5033	5153	ID=cds-AAA47633.2;Parent=gene-pol;Dbxref=NCBI_GP:AAA47633.2;Name=AAA47633.2;gbkey=CDS;gene=pol;partial=true;product=pol	ATAGAAGCAGAGGTAATTCCACAAGAGACAGGAAGACAGACAGCACTATTTCTGTTAAAATTGGCAGGCAGATGGCCTATTACACATCTACACACAGATAATGGTGCTAACTTTGCTTCG
M33262.1	5063	5183	ID=cds-AAA47633.2;Parent=gene-pol;Dbxref=NCBI_GP:AAA47633.2;Name=AAA47633.2;gbkey=CDS;gene=pol;partial=true;product=pol	GGAAGACAGACAGCACTATTTCTGTTAAAATTGGCAGGCAGATGGCCTATTACACATCTACACACAGATAATGGTGCTAACTTTGCTTCGCAAGAAGTAAAGATGGTTGCATGGTGGGCA
M33262.1	5093	5213	ID=cds-AAA47633.2;Parent=gene-pol;Dbxref=NCBI_GP:AAA47633.2;Name=AAA47633.2;gbkey=CDS;gene=pol;partial=true;product=pol	TTGGCAGGCAGATGGCCTATTACACATCTACACACAGATAATGGTGCTAACTTTGCTTCGCAAGAAGTAAAGATGGTTGCATGGTGGGCAGGGATAGAGCACACCTTTGGGGTACCATAC
M33262.1	5123	5243	ID=cds-AAA47633.2;Parent=gene-pol;Dbxref=NCBI_GP:AAA47633.2;Name=AAA47633.2;gbkey=CDS;gene=pol;partial=true;product=pol	CACACAGATAATGGTGCTAACTTTGCTTCGCAAGAAGTAAAGATGGTTGCATGGTGGGCAGGGATAGAGCACACCTTTGGGGTACCATACAATCCACAGAGTCAGGGAGTAGTGGAAGCA
M33262.1	5153	5273	ID=cds-AAA47633.2;Parent=gene-pol;Dbxref=NCBI_GP:AAA47633.2;Name=AAA47633.2;gbkey=CDS;gene=pol;partial=true;product=pol	CAAGAAGTAAAGATGGTTGCATGGTGGGCAGGGATAGAGCACACCTTTGGGGTACCATACAATCCACAGAGTCAGGGAGTAGTGGAAGCAATGAATCACCACCTGAAAAATCAAATAGAT
M33262.1	5183	5303	ID=cds-AAA47633.2;Parent=gene-pol;Dbxref=NCBI_GP:AAA47633.2;Name=AAA47633.2;gbkey=CDS;gene=pol;partial=true;product=pol	GGGATAGAGCACACCTTTGGGGTACCATACAATCCACAGAGTCAGGGAGTAGTGGAAGCAATGAATCACCACCTGAAAAATCAAATAGATAGAATCAGGGAACAAGCAAATTCAGTAGAA
M33262.1	5213	5333	ID=cds-AAA47633.2;Parent=gene-pol;Dbxref=NCBI_GP:AAA47633.2;Name=AAA47633.2;gbkey=CDS;gene=pol;partial=true;product=pol	AATCCACAGAGTCAGGGAGTAGTGGAAGCAATGAATCACCACCTGAAAAATCAAATAGATAGAATCAGGGAACAAGCAAATTCAGTAGAAACCATAGTATTAATGGCAGTTCATTGCATG
M33262.1	5243	5363	ID=cds-AAA47633.2;Parent=gene-pol;Dbxref=NCBI_GP:AAA47633.2;Name=AAA47633.2;gbkey=CDS;gene=pol;partial=true;product=pol	ATGAATCACCACCTGAAAAATCAAATAGATAGAATCAGGGAACAAGCAAATTCAGTAGAAACCATAGTATTAATGGCAGTTCATTGCATGAATTTTAAAAGAAGGGGAGGAATAGGGGAT
M33262.1	5273	5393	ID=cds-AAA47633.2;Parent=gene-pol;Dbxref=NCBI_GP:AAA47633.2;Name=AAA47633.2;gbkey=CDS;gene=pol;partial=true;product=pol	AGAATCAGGGAACAAGCAAATTCAGTAGAAACCATAGTATTAATGGCAGTTCATTGCATGAATTTTAAAAGAAGGGGAGGAATAGGGGATATGACTCCAGCAGAAAGATTAATTAACATG
M33262.1	5303	5423	ID=cds-AAA47633.2;Parent=gene-pol;Dbxref=NCBI_GP:AAA47633.2;Name=AAA47633.2;gbkey=CDS;gene=pol;partial=true;product=pol	ACCATAGTATTAATGGCAGTTCATTGCATGAATTTTAAAAGAAGGGGAGGAATAGGGGATATGACTCCAGCAGAAAGATTAATTAACATGATCACTACAGAACAAGAGATACAATTTCAA
M33262.1	5333	5453	ID=cds-AAA47633.2;Parent=gene-pol;Dbxref=NCBI_GP:AAA47633.2;Name=AAA47633.2;gbkey=CDS;gene=pol;partial=true;product=pol	AATTTTAAAAGAAGGGGAGGAATAGGGGATATGACTCCAGCAGAAAGATTAATTAACATGATCACTACAGAACAAGAGATACAATTTCAACAATCAAAAAACTCAAAATTTAAAAATTTT
M33262.1	5363	5483	ID=cds-AAA47633.2;Parent=gene-pol;Dbxref=NCBI_GP:AAA47633.2;Name=AAA47633.2;gbkey=CDS;gene=pol;partial=true;product=pol	ATGACTCCAGCAGAAAGATTAATTAACATGATCACTACAGAACAAGAGATACAATTTCAACAATCAAAAAACTCAAAATTTAAAAATTTTCGGGTCTATTACAGAGAAGGCAGAGATCAA
M33262.1	5393	5513	ID=cds-AAA47633.2;Parent=gene-pol;Dbxref=NCBI_GP:AAA47633.2;Name=AAA47633.2;gbkey=CDS;gene=pol;partial=true;product=pol	ATCACTACAGAACAAGAGATACAATTTCAACAATCAAAAAACTCAAAATTTAAAAATTTTCGGGTCTATTACAGAGAAGGCAGAGATCAACTGTGGAAGGGACCCGGTGAGCTATTGTGG
M33262.1	5423	5543	ID=cds-AAA47633.2;Parent=gene-pol;Dbxref=NCBI_GP:AAA47633.2;Name=AAA47633.2;gbkey=CDS;gene=pol;partial=true;product=pol	CAATCAAAAAACTCAAAATTTAAAAATTTTCGGGTCTATTACAGAGAAGGCAGAGATCAACTGTGGAAGGGACCCGGTGAGCTATTGTGGAAAGGGGAAGGAGCAGTCATCTTAAAGGTA
M33262.1	5453	5573	ID=cds-AAA47633.2;Parent=gene-pol;Dbxref=NCBI_GP:AAA47633.2;Name=AAA47633.2;gbkey=CDS;gene=pol;partial=true;product=pol	CGGGTCTATTACAGAGAAGGCAGAGATCAACTGTGGAAGGGACCCGGTGAGCTATTGTGGAAAGGGGAAGGAGCAGTCATCTTAAAGGTAGGGACAGACATTAAGGTAGTACCCAGAAGA
M33262.1	5483	5603	ID=cds-AAA47633.2;Parent=gene-pol;Dbxref=NCBI_GP:AAA47633.2;Name=AAA47633.2;gbkey=CDS;gene=pol;partial=true;product=pol	CTGTGGAAGGGACCCGGTGAGCTATTGTGGAAAGGGGAAGGAGCAGTCATCTTAAAGGTAGGGACAGACATTAAGGTAGTACCCAGAAGAAAGGCTAAAATTATCAAAGATTATGGAGGA
M33262.1	5513	5633	ID=cds-AAA47633.2;Parent=gene-pol;Dbxref=NCBI_GP:AAA47633.2;Name=AAA47633.2;gbkey=CDS;gene=pol;partial=true;product=pol	AAAGGGGAAGGAGCAGTCATCTTAAAGGTAGGGACAGACATTAAGGTAGTACCCAGAAGAAAGGCTAAAATTATCAAAGATTATGGAGGAGGAAAAGAGGTGGATAGCAGTTCCCACATG
M33262.1	5543	5663	ID=cds-AAA47633.2;Parent=gene-pol;Dbxref=NCBI_GP:AAA47633.2;Name=AAA47633.2;gbkey=CDS;gene=pol;partial=true;product=pol	GGGACAGACATTAAGGTAGTACCCAGAAGAAAGGCTAAAATTATCAAAGATTATGGAGGAGGAAAAGAGGTGGATAGCAGTTCCCACATGGAGGATACCGGAGAGGCTAGAGAGGTGGCA
M33262.1	5546	5666	ID=cds-AAA47633.2;Parent=gene-pol;Dbxref=NCBI_GP:AAA47633.2;Name=AAA47633.2;gbkey=CDS;gene=pol;partial=true;product=pol	ACAGACATTAAGGTAGTACCCAGAAGAAAGGCTAAAATTATCAAAGATTATGGAGGAGGAAAAGAGGTGGATAGCAGTTCCCACATGGAGGATACCGGAGAGGCTAGAGAGGTGGCATAG
M33262.1	5595	5715	ID=cds-AAA47634.1;Parent=gene-vif;Dbxref=NCBI_GP:AAA47634.1;Name=AAA47634.1;gbkey=CDS;gene=vif;product=vif	ATGGAGGAGGAAAAGAGGTGGATAGCAGTTCCCACATGGAGGATACCGGAGAGGCTAGAGAGGTGGCATAGCCTCATAAAATATCTGAAATATAAAACTAAAGATCTACAAAAGGTTTGC
M33262.1	5625	5745	ID=cds-AAA47634.1;Parent=gene-vif;Dbxref=NCBI_GP:AAA47634.1;Name=AAA47634.1;gbkey=CDS;gene=vif;product=vif	CCCACATGGAGGATACCGGAGAGGCTAGAGAGGTGGCATAGCCTCATAAAATATCTGAAATATAAAACTAAAGATCTACAAAAGGTTTGCTATGTGCCCCATTTTAAGGTCGGATGGGCA
M33262.1	5655	5775	ID=cds-AAA47634.1;Parent=gene-vif;Dbxref=NCBI_GP:AAA47634.1;Name=AAA47634.1;gbkey=CDS;gene=vif;product=vif	AGGTGGCATAGCCTCATAAAATATCTGAAATATAAAACTAAAGATCTACAAAAGGTTTGCTATGTGCCCCATTTTAAGGTCGGATGGGCATGGTGGACCTGCAGCAGAGTAATCTTCCCA
M33262.1	5685	5805	ID=cds-AAA47634.1;Parent=gene-vif;Dbxref=NCBI_GP:AAA47634.1;Name=AAA47634.1;gbkey=CDS;gene=vif;product=vif	TATAAAACTAAAGATCTACAAAAGGTTTGCTATGTGCCCCATTTTAAGGTCGGATGGGCATGGTGGACCTGCAGCAGAGTAATCTTCCCACTACAGGAAGGAAGCCATTTAGAAGTACAA
M33262.1	5715	5835	ID=cds-AAA47634.1;Parent=gene-vif;Dbxref=NCBI_GP:AAA47634.1;Name=AAA47634.1;gbkey=CDS;gene=vif;product=vif	TATGTGCCCCATTTTAAGGTCGGATGGGCATGGTGGACCTGCAGCAGAGTAATCTTCCCACTACAGGAAGGAAGCCATTTAGAAGTACAAGGGTATTGGCATTTGACACCAGAAAAAGGG
M33262.1	5745	5865	ID=cds-AAA47634.1;Parent=gene-vif;Dbxref=NCBI_GP:AAA47634.1;Name=AAA47634.1;gbkey=CDS;gene=vif;product=vif	TGGTGGACCTGCAGCAGAGTAATCTTCCCACTACAGGAAGGAAGCCATTTAGAAGTACAAGGGTATTGGCATTTGACACCAGAAAAAGGGTGGCTCAGTACTTATGCAGTGAGGATAACC
M33262.1	5775	5895	ID=cds-AAA47634.1;Parent=gene-vif;Dbxref=NCBI_GP:AAA47634.1;Name=AAA47634.1;gbkey=CDS;gene=vif;product=vif	CTACAGGAAGGAAGCCATTTAGAAGTACAAGGGTATTGGCATTTGACACCAGAAAAAGGGTGGCTCAGTACTTATGCAGTGAGGATAACCTGGTACTCAAAGAACTTTTGGACAGATGTA
M33262.1	5805	5925	ID=cds-AAA47634.1;Parent=gene-vif;Dbxref=NCBI_GP:AAA47634.1;Name=AAA47634.1;gbkey=CDS;gene=vif;product=vif	GGGTATTGGCATTTGACACCAGAAAAAGGGTGGCTCAGTACTTATGCAGTGAGGATAACCTGGTACTCAAAGAACTTTTGGACAGATGTAACACCAAACTATGCAGACATTTTACTGCAT
M33262.1	5835	5955	ID=cds-AAA47634.1;Parent=gene-vif;Dbxref=NCBI_GP:AAA47634.1;Name=AAA47634.1;gbkey=CDS;gene=vif;product=vif	TGGCTCAGTACTTATGCAGTGAGGATAACCTGGTACTCAAAGAACTTTTGGACAGATGTAACACCAAACTATGCAGACATTTTACTGCATAGCACTTATTTCCCTTGCTTTACAGCGGGA
M33262.1	5865	5985	ID=cds-AAA47634.1;Parent=gene-vif;Dbxref=NCBI_GP:AAA47634.1;Name=AAA47634.1;gbkey=CDS;gene=vif;product=vif	TGGTACTCAAAGAACTTTTGGACAGATGTAACACCAAACTATGCAGACATTTTACTGCATAGCACTTATTTCCCTTGCTTTACAGCGGGAGAAGTGAGAAGGGCCATCAGGGGAGAACAA
M33262.1	5895	6015	ID=cds-AAA47634.1;Parent=gene-vif;Dbxref=NCBI_GP:AAA47634.1;Name=AAA47634.1;gbkey=CDS;gene=vif;product=vif	ACACCAAACTATGCAGACATTTTACTGCATAGCACTTATTTCCCTTGCTTTACAGCGGGAGAAGTGAGAAGGGCCATCAGGGGAGAACAACTGCTGTCTTGCTGCAGGTTCCCGAGAGCT
M33262.1	5925	6045	ID=cds-AAA47634.1;Parent=gene-vif;Dbxref=NCBI_GP:AAA47634.1;Name=AAA47634.1;gbkey=CDS;gene=vif;product=vif	AGCACTTATTTCCCTTGCTTTACAGCGGGAGAAGTGAGAAGGGCCATCAGGGGAGAACAACTGCTGTCTTGCTGCAGGTTCCCGAGAGCTCATAAGTACCAGGTACCAAGCCTACAGTAC
M33262.1	5955	6075	ID=cds-AAA47634.1;Parent=gene-vif;Dbxref=NCBI_GP:AAA47634.1;Name=AAA47634.1;gbkey=CDS;gene=vif;product=vif	GAAGTGAGAAGGGCCATCAGGGGAGAACAACTGCTGTCTTGCTGCAGGTTCCCGAGAGCTCATAAGTACCAGGTACCAAGCCTACAGTACTTAGCACTGAAAGTAGTAAGCGATGTCAGA
M33262.1	5985	6105	ID=cds-AAA47634.1;Parent=gene-vif;Dbxref=NCBI_GP:AAA47634.1;Name=AAA47634.1;gbkey=CDS;gene=vif;product=vif	CTGCTGTCTTGCTGCAGGTTCCCGAGAGCTCATAAGTACCAGGTACCAAGCCTACAGTACTTAGCACTGAAAGTAGTAAGCGATGTCAGATCCCAGGGAGAGAATCCCACCTGGAAACAG
M33262.1	6015	6135	ID=cds-AAA47634.1;Parent=gene-vif;Dbxref=NCBI_GP:AAA47634.1;Name=AAA47634.1;gbkey=CDS;gene=vif;product=vif	CATAAGTACCAGGTACCAAGCCTACAGTACTTAGCACTGAAAGTAGTAAGCGATGTCAGATCCCAGGGAGAGAATCCCACCTGGAAACAGTGGAGAAGAGACAATAGGAGAGGCCTTCGA
M33262.1	6045	6165	ID=cds-AAA47634.1;Parent=gene-vif;Dbxref=NCBI_GP:AAA47634.1;Name=AAA47634.1;gbkey=CDS;gene=vif;product=vif	TTAGCACTGAAAGTAGTAAGCGATGTCAGATCCCAGGGAGAGAATCCCACCTGGAAACAGTGGAGAAGAGACAATAGGAGAGGCCTTCGAATGGCTAAACAGAACAGTAGAGGAGATAAA
M33262.1	6075	6195	ID=cds-AAA47634.1;Parent=gene-vif;Dbxref=NCBI_GP:AAA47634.1;Name=AAA47634.1;gbkey=CDS;gene=vif;product=vif	TCCCAGGGAGAGAATCCCACCTGGAAACAGTGGAGAAGAGACAATAGGAGAGGCCTTCGAATGGCTAAACAGAACAGTAGAGGAGATAAACAGAGAGGCGGTAAACCACCTACCAAGGGA
M33262.1	6105	6225	ID=cds-AAA47634.1;Parent=gene-vif;Dbxref=NCBI_GP:AAA47634.1;Name=AAA47634.1;gbkey=CDS;gene=vif;product=vif	TGGAGAAGAGACAATAGGAGAGGCCTTCGAATGGCTAAACAGAACAGTAGAGGAGATAAACAGAGAGGCGGTAAACCACCTACCAAGGGAGCTAATTTTCCAGGTTTGGCAAAGGTCTTG
M33262.1	6120	6240	ID=cds-AAA47634.1;Parent=gene-vif;Dbxref=NCBI_GP:AAA47634.1;Name=AAA47634.1;gbkey=CDS;gene=vif;product=vif	AGGAGAGGCCTTCGAATGGCTAAACAGAACAGTAGAGGAGATAAACAGAGAGGCGGTAAACCACCTACCAAGGGAGCTAATTTTCCAGGTTTGGCAAAGGTCTTGGGAATACTGGCATGA
M33262.1	6067	6187	ID=cds-AAA47635.1;Parent=gene-vpx;Dbxref=NCBI_GP:AAA47635.1;Name=AAA47635.1;gbkey=CDS;gene=vpx;product=vpX	ATGTCAGATCCCAGGGAGAGAATCCCACCTGGAAACAGTGGAGAAGAGACAATAGGAGAGGCCTTCGAATGGCTAAACAGAACAGTAGAGGAGATAAACAGAGAGGCGGTAAACCACCTA
M33262.1	6097	6217	ID=cds-AAA47635.1;Parent=gene-vpx;Dbxref=NCBI_GP:AAA47635.1;Name=AAA47635.1;gbkey=CDS;gene=vpx;product=vpX	GGAAACAGTGGAGAAGAGACAATAGGAGAGGCCTTCGAATGGCTAAACAGAACAGTAGAGGAGATAAACAGAGAGGCGGTAAACCACCTACCAAGGGAGCTAATTTTCCAGGTTTGGCAA
M33262.1	6127	6247	ID=cds-AAA47635.1;Parent=gene-vpx;Dbxref=NCBI_GP:AAA47635.1;Name=AAA47635.1;gbkey=CDS;gene=vpx;product=vpX	GCCTTCGAATGGCTAAACAGAACAGTAGAGGAGATAAACAGAGAGGCGGTAAACCACCTACCAAGGGAGCTAATTTTCCAGGTTTGGCAAAGGTCTTGGGAATACTGGCATGATGAACAA
M33262.1	6157	6277	ID=cds-AAA47635.1;Parent=gene-vpx;Dbxref=NCBI_GP:AAA47635.1;Name=AAA47635.1;gbkey=CDS;gene=vpx;product=vpX	GAGATAAACAGAGAGGCGGTAAACCACCTACCAAGGGAGCTAATTTTCCAGGTTTGGCAAAGGTCTTGGGAATACTGGCATGATGAACAAGGGATGTCACCAAGCTATGTAAAATACAGA
M33262.1	6187	6307	ID=cds-AAA47635.1;Parent=gene-vpx;Dbxref=NCBI_GP:AAA47635.1;Name=AAA47635.1;gbkey=CDS;gene=vpx;product=vpX	CCAAGGGAGCTAATTTTCCAGGTTTGGCAAAGGTCTTGGGAATACTGGCATGATGAACAAGGGATGTCACCAAGCTATGTAAAATACAGATACTTGTGTTTAATACAAAAGGCTTTATTT
M33262.1	6217	6337	ID=cds-AAA47635.1;Parent=gene-vpx;Dbxref=NCBI_GP:AAA47635.1;Name=AAA47635.1;gbkey=CDS;gene=vpx;product=vpX	AGGTCTTGGGAATACTGGCATGATGAACAAGGGATGTCACCAAGCTATGTAAAATACAGATACTTGTGTTTAATACAAAAGGCTTTATTTATGCATTGCAAGAAAGGCTGTAGATGTCTA
M33262.1	6247	6367	ID=cds-AAA47635.1;Parent=gene-vpx;Dbxref=NCBI_GP:AAA47635.1;Name=AAA47635.1;gbkey=CDS;gene=vpx;product=vpX	GGGATGTCACCAAGCTATGTAAAATACAGATACTTGTGTTTAATACAAAAGGCTTTATTTATGCATTGCAAGAAAGGCTGTAGATGTCTAGGGGAAGGACATGGGGCAGGGGGATGGAGA
M33262.1	6277	6397	ID=cds-AAA47635.1;Parent=gene-vpx;Dbxref=NCBI_GP:AAA47635.1;Name=AAA47635.1;gbkey=CDS;gene=vpx;product=vpX	TACTTGTGTTTAATACAAAAGGCTTTATTTATGCATTGCAAGAAAGGCTGTAGATGTCTAGGGGAAGGACATGGGGCAGGGGGATGGAGACCAGGACCTCCTCCTCCTCCCCCTCCAGGA
M33262.1	6286	6406	ID=cds-AAA47635.1;Parent=gene-vpx;Dbxref=NCBI_GP:AAA47635.1;Name=AAA47635.1;gbkey=CDS;gene=vpx;product=vpX	TTAATACAAAAGGCTTTATTTATGCATTGCAAGAAAGGCTGTAGATGTCTAGGGGAAGGACATGGGGCAGGGGGATGGAGACCAGGACCTCCTCCTCCTCCCCCTCCAGGACTAGCATAA
M33262.1	6406	6526	ID=cds-AAA47636.1;Parent=gene-vpr;Dbxref=NCBI_GP:AAA47636.1;Name=AAA47636.1;gbkey=CDS;gene=vpr;product=vpR	ATGGAAGAAAGACCTCCAGAAAATGAAGGACCACAAAGGGAACCATGGGATGAATGGGTAGTGGAGGTTCTGGAAGAACTGAAAGAAGAAGCTTTAAAACATTTTGATCCTCGCTTGCTA
M33262.1	6436	6556	ID=cds-AAA47636.1;Parent=gene-vpr;Dbxref=NCBI_GP:AAA47636.1;Name=AAA47636.1;gbkey=CDS;gene=vpr;product=vpR	CCACAAAGGGAACCATGGGATGAATGGGTAGTGGAGGTTCTGGAAGAACTGAAAGAAGAAGCTTTAAAACATTTTGATCCTCGCTTGCTAACTGCACTTGGTAATCATATCTATAATAGA
M33262.1	6466	6586	ID=cds-AAA47636.1;Parent=gene-vpr;Dbxref=NCBI_GP:AAA47636.1;Name=AAA47636.1;gbkey=CDS;gene=vpr;product=vpR	GTGGAGGTTCTGGAAGAACTGAAAGAAGAAGCTTTAAAACATTTTGATCCTCGCTTGCTAACTGCACTTGGTAATCATATCTATAATAGACATGGAGACACCCTTGAGGGAGCAGGAGAA
M33262.1	6496	6616	ID=cds-AAA47636.1;Parent=gene-vpr;Dbxref=NCBI_GP:AAA47636.1;Name=AAA47636.1;gbkey=CDS;gene=vpr;product=vpR	GCTTTAAAACATTTTGATCCTCGCTTGCTAACTGCACTTGGTAATCATATCTATAATAGACATGGAGACACCCTTGAGGGAGCAGGAGAACTCATTAGAATCCTCCAACGAGCGCTCTTC
M33262.1	6526	6646	ID=cds-AAA47636.1;Parent=gene-vpr;Dbxref=NCBI_GP:AAA47636.1;Name=AAA47636.1;gbkey=CDS;gene=vpr;product=vpR	ACTGCACTTGGTAATCATATCTATAATAGACATGGAGACACCCTTGAGGGAGCAGGAGAACTCATTAGAATCCTCCAACGAGCGCTCTTCATGCATTTCAGAGGCGGATGCATCCACTCC
M33262.1	6556	6676	ID=cds-AAA47636.1;Parent=gene-vpr;Dbxref=NCBI_GP:AAA47636.1;Name=AAA47636.1;gbkey=CDS;gene=vpr;product=vpR	CATGGAGACACCCTTGAGGGAGCAGGAGAACTCATTAGAATCCTCCAACGAGCGCTCTTCATGCATTTCAGAGGCGGATGCATCCACTCCAGAATCGGCCAACCTGGGGGAGGAAATCCT
M33262.1	6586	6706	ID=cds-AAA47636.1;Parent=gene-vpr;Dbxref=NCBI_GP:AAA47636.1;Name=AAA47636.1;gbkey=CDS;gene=vpr;product=vpR	CTCATTAGAATCCTCCAACGAGCGCTCTTCATGCATTTCAGAGGCGGATGCATCCACTCCAGAATCGGCCAACCTGGGGGAGGAAATCCTCTCTCAGCTATACCGCCCTCTAGAAGCATG
M33262.1	6592	6712	ID=cds-AAA47636.1;Parent=gene-vpr;Dbxref=NCBI_GP:AAA47636.1;Name=AAA47636.1;gbkey=CDS;gene=vpr;product=vpR	AGAATCCTCCAACGAGCGCTCTTCATGCATTTCAGAGGCGGATGCATCCACTCCAGAATCGGCCAACCTGGGGGAGGAAATCCTCTCTCAGCTATACCGCCCTCTAGAAGCATGCTATAA
M33262.1	6557	6677	ID=cds-AAA47630.1;Parent=gene-tat;Dbxref=NCBI_GP:AAA47630.1;Name=AAA47630.1;gbkey=CDS;gene=tat;product=tat	ATGGAGACACCCTTGAGGGAGCAGGAGAACTCATTAGAATCCTCCAACGAGCGCTCTTCATGCATTTCAGAGGCGGATGCATCCACTCCAGAATCGGCCAACCTGGGGGAGGAAATCCTC
M33262.1	6587	6707	ID=cds-AAA47630.1;Parent=gene-tat;Dbxref=NCBI_GP:AAA47630.1;Name=AAA47630.1;gbkey=CDS;gene=tat;product=tat	TCATTAGAATCCTCCAACGAGCGCTCTTCATGCATTTCAGAGGCGGATGCATCCACTCCAGAATCGGCCAACCTGGGGGAGGAAATCCTCTCTCAGCTATACCGCCCTCTAGAAGCATGC
M33262.1	6617	6737	ID=cds-AAA47630.1;Parent=gene-tat;Dbxref=NCBI_GP:AAA47630.1;Name=AAA47630.1;gbkey=CDS;gene=tat;product=tat	TGCATTTCAGAGGCGGATGCATCCACTCCAGAATCGGCCAACCTGGGGGAGGAAATCCTCTCTCAGCTATACCGCCCTCTAGAAGCATGCTATAACACATGCTATTGTAAAAAGTGTTGC
M33262.1	6647	6767	ID=cds-AAA47630.1;Parent=gene-tat;Dbxref=NCBI_GP:AAA47630.1;Name=AAA47630.1;gbkey=CDS;gene=tat;product=tat	GAATCGGCCAACCTGGGGGAGGAAATCCTCTCTCAGCTATACCGCCCTCTAGAAGCATGCTATAACACATGCTATTGTAAAAAGTGTTGCTACCATTGCCAGTTTTGTTTTCTTAAAAAA
M33262.1	6677	6797	ID=cds-AAA47630.1;Parent=gene-tat;Dbxref=NCBI_GP:AAA47630.1;Name=AAA47630.1;gbkey=CDS;gene=tat;product=tat	TCTCAGCTATACCGCCCTCTAGAAGCATGCTATAACACATGCTATTGTAAAAAGTGTTGCTACCATTGCCAGTTTTGTTTTCTTAAAAAAGGCTTGGGGATATGTTATGAGCAATCACGA
M33262.1	6707	6827	ID=cds-AAA47630.1;Parent=gene-tat;Dbxref=NCBI_GP:AAA47630.1;Name=AAA47630.1;gbkey=CDS;gene=tat;product=tat	TATAACACATGCTATTGTAAAAAGTGTTGCTACCATTGCCAGTTTTGTTTTCTTAAAAAAGGCTTGGGGATATGTTATGAGCAATCACGAAAGAGAAGAAGAACTCCGAAAAAGGCTAAG
M33262.1	6733	6853	ID=cds-AAA47630.1;Parent=gene-tat;Dbxref=NCBI_GP:AAA47630.1;Name=AAA47630.1;gbkey=CDS;gene=tat;product=tat	TTGCTACCATTGCCAGTTTTGTTTTCTTAAAAAAGGCTTGGGGATATGTTATGAGCAATCACGAAAGAGAAGAAGAACTCCGAAAAAGGCTAAGGCTAATACATCTTCTGCATCAAACAA
M33262.1	6783	6903	ID=cds-AAA47631.1;Parent=gene-rev;Dbxref=NCBI_GP:AAA47631.1;Name=AAA47631.1;gbkey=CDS;gene=rev;product=rev	ATGAGCAATCACGAAAGAGAAGAAGAACTCCGAAAAAGGCTAAGGCTAATACATCTTCTGCATCAAACAAGTAAGTATGGGATGTCTTGGGAATCAGCTGCTTATCGCCATCTTGCTTTT
M33262.1	6859	6979	ID=cds-AAA47637.1;Parent=gene-env;Dbxref=NCBI_GP:AAA47637.1;Name=AAA47637.1;gbkey=CDS;gene=env;product=env	ATGGGATGTCTTGGGAATCAGCTGCTTATCGCCATCTTGCTTTTAAGTGTCTATGGGATCTATTGTACTCTATATGTCACAGTCTTTTATGGTGTACCAGCTTGGAGGAATGCGACAATT
M33262.1	6889	7009	ID=cds-AAA47637.1;Parent=gene-env;Dbxref=NCBI_GP:AAA47637.1;Name=AAA47637.1;gbkey=CDS;gene=env;product=env	GCCATCTTGCTTTTAAGTGTCTATGGGATCTATTGTACTCTATATGTCACAGTCTTTTATGGTGTACCAGCTTGGAGGAATGCGACAATTCCCCTCTTTTGTGCAACCAAGAATAGGGAT
M33262.1	6919	7039	ID=cds-AAA47637.1;Parent=gene-env;Dbxref=NCBI_GP:AAA47637.1;Name=AAA47637.1;gbkey=CDS;gene=env;product=env	TATTGTACTCTATATGTCACAGTCTTTTATGGTGTACCAGCTTGGAGGAATGCGACAATTCCCCTCTTTTGTGCAACCAAGAATAGGGATACTTGGGGAACAACTCAGTGCCTACCAGAT
M33262.1	6949	7069	ID=cds-AAA47637.1;Parent=gene-env;Dbxref=NCBI_GP:AAA47637.1;Name=AAA47637.1;gbkey=CDS;gene=env;product=env	GGTGTACCAGCTTGGAGGAATGCGACAATTCCCCTCTTTTGTGCAACCAAGAATAGGGATACTTGGGGAACAACTCAGTGCCTACCAGATAATGGTGATTATTCAGAAGTGGCCCTTAAT
M33262.1	6979	7099	ID=cds-AAA47637.1;Parent=gene-env;Dbxref=NCBI_GP:AAA47637.1;Name=AAA47637.1;gbkey=CDS;gene=env;product=env	CCCCTCTTTTGTGCAACCAAGAATAGGGATACTTGGGGAACAACTCAGTGCCTACCAGATAATGGTGATTATTCAGAAGTGGCCCTTAATGTTACAGAAAGCTTTGATGCCTGGAATAAT
M33262.1	7009	7129	ID=cds-AAA47637.1;Parent=gene-env;Dbxref=NCBI_GP:AAA47637.1;Name=AAA47637.1;gbkey=CDS;gene=env;product=env	ACTTGGGGAACAACTCAGTGCCTACCAGATAATGGTGATTATTCAGAAGTGGCCCTTAATGTTACAGAAAGCTTTGATGCCTGGAATAATACAGTCACAGAACAGGCAATAGAGGATGTA
M33262.1	7039	7159	ID=cds-AAA47637.1;Parent=gene-env;Dbxref=NCBI_GP:AAA47637.1;Name=AAA47637.1;gbkey=CDS;gene=env;product=env	AATGGTGATTATTCAGAAGTGGCCCTTAATGTTACAGAAAGCTTTGATGCCTGGAATAATACAGTCACAGAACAGGCAATAGAGGATGTATGGCAACTCTTTGAGACCTCAATAAAGCCT
M33262.1	7069	7189	ID=cds-AAA47637.1;Parent=gene-env;Dbxref=NCBI_GP:AAA47637.1;Name=AAA47637.1;gbkey=CDS;gene=env;product=env	GTTACAGAAAGCTTTGATGCCTGGAATAATACAGTCACAGAACAGGCAATAGAGGATGTATGGCAACTCTTTGAGACCTCAATAAAGCCTTGTGTAAAATTATCCCCATTATGCATTACT
M33262.1	7099	7219	ID=cds-AAA47637.1;Parent=gene-env;Dbxref=NCBI_GP:AAA47637.1;Name=AAA47637.1;gbkey=CDS;gene=env;product=env	ACAGTCACAGAACAGGCAATAGAGGATGTATGGCAACTCTTTGAGACCTCAATAAAGCCTTGTGTAAAATTATCCCCATTATGCATTACTATGAGATGCAATAAAAGTGAGACAGATAGA
M33262.1	7129	7249	ID=cds-AAA47637.1;Parent=gene-env;Dbxref=NCBI_GP:AAA47637.1;Name=AAA47637.1;gbkey=CDS;gene=env;product=env	TGGCAACTCTTTGAGACCTCAATAAAGCCTTGTGTAAAATTATCCCCATTATGCATTACTATGAGATGCAATAAAAGTGAGACAGATAGATGGGGATTGACAAAATCAATAACAACAACA
M33262.1	7159	7279	ID=cds-AAA47637.1;Parent=gene-env;Dbxref=NCBI_GP:AAA47637.1;Name=AAA47637.1;gbkey=CDS;gene=env;product=env	TGTGTAAAATTATCCCCATTATGCATTACTATGAGATGCAATAAAAGTGAGACAGATAGATGGGGATTGACAAAATCAATAACAACAACAGCATCAACAACATCAACGACAGCATCAGCA
M33262.1	7189	7309	ID=cds-AAA47637.1;Parent=gene-env;Dbxref=NCBI_GP:AAA47637.1;Name=AAA47637.1;gbkey=CDS;gene=env;product=env	ATGAGATGCAATAAAAGTGAGACAGATAGATGGGGATTGACAAAATCAATAACAACAACAGCATCAACAACATCAACGACAGCATCAGCAAAAGTAGACATGGTCAATGAGACTAGTTCT
M33262.1	7219	7339	ID=cds-AAA47637.1;Parent=gene-env;Dbxref=NCBI_GP:AAA47637.1;Name=AAA47637.1;gbkey=CDS;gene=env;product=env	TGGGGATTGACAAAATCAATAACAACAACAGCATCAACAACATCAACGACAGCATCAGCAAAAGTAGACATGGTCAATGAGACTAGTTCTTGTATAGCCCAGGATAATTGCACAGGCTTG
M33262.1	7249	7369	ID=cds-AAA47637.1;Parent=gene-env;Dbxref=NCBI_GP:AAA47637.1;Name=AAA47637.1;gbkey=CDS;gene=env;product=env	GCATCAACAACATCAACGACAGCATCAGCAAAAGTAGACATGGTCAATGAGACTAGTTCTTGTATAGCCCAGGATAATTGCACAGGCTTGGAACAAGAGCAAATGATAAGCTGTAAATTC
M33262.1	7279	7399	ID=cds-AAA47637.1;Parent=gene-env;Dbxref=NCBI_GP:AAA47637.1;Name=AAA47637.1;gbkey=CDS;gene=env;product=env	AAAGTAGACATGGTCAATGAGACTAGTTCTTGTATAGCCCAGGATAATTGCACAGGCTTGGAACAAGAGCAAATGATAAGCTGTAAATTCAACATGACAGGGTTAAAAAGAGACAAGAAA
M33262.1	7309	7429	ID=cds-AAA47637.1;Parent=gene-env;Dbxref=NCBI_GP:AAA47637.1;Name=AAA47637.1;gbkey=CDS;gene=env;product=env	TGTATAGCCCAGGATAATTGCACAGGCTTGGAACAAGAGCAAATGATAAGCTGTAAATTCAACATGACAGGGTTAAAAAGAGACAAGAAAAAAGAGTACAATGAAACTTGGTACTCTGCA
M33262.1	7339	7459	ID=cds-AAA47637.1;Parent=gene-env;Dbxref=NCBI_GP:AAA47637.1;Name=AAA47637.1;gbkey=CDS;gene=env;product=env	GAACAAGAGCAAATGATAAGCTGTAAATTCAACATGACAGGGTTAAAAAGAGACAAGAAAAAAGAGTACAATGAAACTTGGTACTCTGCAGATTTGGTATGTGAACAAGGGAATAACACT
M33262.1	7369	7489	ID=cds-AAA47637.1;Parent=gene-env;Dbxref=NCBI_GP:AAA47637.1;Name=AAA47637.1;gbkey=CDS;gene=env;product=env	AACATGACAGGGTTAAAAAGAGACAAGAAAAAAGAGTACAATGAAACTTGGTACTCTGCAGATTTGGTATGTGAACAAGGGAATAACACTGGTAATGAAAGTAGATGTTACATGAACCAC
M33262.1	7399	7519	ID=cds-AAA47637.1;Parent=gene-env;Dbxref=NCBI_GP:AAA47637.1;Name=AAA47637.1;gbkey=CDS;gene=env;product=env	AAAGAGTACAATGAAACTTGGTACTCTGCAGATTTGGTATGTGAACAAGGGAATAACACTGGTAATGAAAGTAGATGTTACATGAACCACTGTAACACTTCTGTTATCCAAGAGTCTTGT
M33262.1	7429	7549	ID=cds-AAA47637.1;Parent=gene-env;Dbxref=NCBI_GP:AAA47637.1;Name=AAA47637.1;gbkey=CDS;gene=env;product=env	GATTTGGTATGTGAACAAGGGAATAACACTGGTAATGAAAGTAGATGTTACATGAACCACTGTAACACTTCTGTTATCCAAGAGTCTTGTGACAAACATTATTGGGATGCTATTAGATTT
M33262.1	7459	7579	ID=cds-AAA47637.1;Parent=gene-env;Dbxref=NCBI_GP:AAA47637.1;Name=AAA47637.1;gbkey=CDS;gene=env;product=env	GGTAATGAAAGTAGATGTTACATGAACCACTGTAACACTTCTGTTATCCAAGAGTCTTGTGACAAACATTATTGGGATGCTATTAGATTTAGGTATTGTGCACCTCCAGGTTATGCTTTG
M33262.1	7489	7609	ID=cds-AAA47637.1;Parent=gene-env;Dbxref=NCBI_GP:AAA47637.1;Name=AAA47637.1;gbkey=CDS;gene=env;product=env	TGTAACACTTCTGTTATCCAAGAGTCTTGTGACAAACATTATTGGGATGCTATTAGATTTAGGTATTGTGCACCTCCAGGTTATGCTTTGCTTAGATGTAATGACACAAATTATTCAGGC
M33262.1	7519	7639	ID=cds-AAA47637.1;Parent=gene-env;Dbxref=NCBI_GP:AAA47637.1;Name=AAA47637.1;gbkey=CDS;gene=env;product=env	GACAAACATTATTGGGATGCTATTAGATTTAGGTATTGTGCACCTCCAGGTTATGCTTTGCTTAGATGTAATGACACAAATTATTCAGGCTTTATGCCTAAATGTTCTAAGGTGGTGGTC
M33262.1	7549	7669	ID=cds-AAA47637.1;Parent=gene-env;Dbxref=NCBI_GP:AAA47637.1;Name=AAA47637.1;gbkey=CDS;gene=env;product=env	AGGTATTGTGCACCTCCAGGTTATGCTTTGCTTAGATGTAATGACACAAATTATTCAGGCTTTATGCCTAAATGTTCTAAGGTGGTGGTCTCTTCATGCACAAGGATGATGGAGACACAG
M33262.1	7579	7699	ID=cds-AAA47637.1;Parent=gene-env;Dbxref=NCBI_GP:AAA47637.1;Name=AAA47637.1;gbkey=CDS;gene=env;product=env	CTTAGATGTAATGACACAAATTATTCAGGCTTTATGCCTAAATGTTCTAAGGTGGTGGTCTCTTCATGCACAAGGATGATGGAGACACAGACTTCTACTTGGTTTGGCTTTAATGGAACT
M33262.1	7609	7729	ID=cds-AAA47637.1;Parent=gene-env;Dbxref=NCBI_GP:AAA47637.1;Name=AAA47637.1;gbkey=CDS;gene=env;product=env	TTTATGCCTAAATGTTCTAAGGTGGTGGTCTCTTCATGCACAAGGATGATGGAGACACAGACTTCTACTTGGTTTGGCTTTAATGGAACTAGAGCAGAAAATAGAACTTATATTTACTGG
M33262.1	7639	7759	ID=cds-AAA47637.1;Parent=gene-env;Dbxref=NCBI_GP:AAA47637.1;Name=AAA47637.1;gbkey=CDS;gene=env;product=env	TCTTCATGCACAAGGATGATGGAGACACAGACTTCTACTTGGTTTGGCTTTAATGGAACTAGAGCAGAAAATAGAACTTATATTTACTGGCATGGTAGGGATAATAGGACTATAATTAGT
M33262.1	7669	7789	ID=cds-AAA47637.1;Parent=gene-env;Dbxref=NCBI_GP:AAA47637.1;Name=AAA47637.1;gbkey=CDS;gene=env;product=env	ACTTCTACTTGGTTTGGCTTTAATGGAACTAGAGCAGAAAATAGAACTTATATTTACTGGCATGGTAGGGATAATAGGACTATAATTAGTTTAAATAAGTATTATAATCTAACAATGAAA
M33262.1	7699	7819	ID=cds-AAA47637.1;Parent=gene-env;Dbxref=NCBI_GP:AAA47637.1;Name=AAA47637.1;gbkey=CDS;gene=env;product=env	AGAGCAGAAAATAGAACTTATATTTACTGGCATGGTAGGGATAATAGGACTATAATTAGTTTAAATAAGTATTATAATCTAACAATGAAATGTAGAAGACCAGGAAATAAGACAGTTTTA
M33262.1	7729	7849	ID=cds-AAA47637.1;Parent=gene-env;Dbxref=NCBI_GP:AAA47637.1;Name=AAA47637.1;gbkey=CDS;gene=env;product=env	CATGGTAGGGATAATAGGACTATAATTAGTTTAAATAAGTATTATAATCTAACAATGAAATGTAGAAGACCAGGAAATAAGACAGTTTTACCAGTCACCATTATGTCTGGATTGGTTTTC
M33262.1	7759	7879	ID=cds-AAA47637.1;Parent=gene-env;Dbxref=NCBI_GP:AAA47637.1;Name=AAA47637.1;gbkey=CDS;gene=env;product=env	TTAAATAAGTATTATAATCTAACAATGAAATGTAGAAGACCAGGAAATAAGACAGTTTTACCAGTCACCATTATGTCTGGATTGGTTTTCCACTCACAACCAATCAATGATAGGCCAAAG
M33262.1	7789	7909	ID=cds-AAA47637.1;Parent=gene-env;Dbxref=NCBI_GP:AAA47637.1;Name=AAA47637.1;gbkey=CDS;gene=env;product=env	TGTAGAAGACCAGGAAATAAGACAGTTTTACCAGTCACCATTATGTCTGGATTGGTTTTCCACTCACAACCAATCAATGATAGGCCAAAGCAGGCATGGTGTTGGTTTGGAGGAAAATGG
M33262.1	7819	7939	ID=cds-AAA47637.1;Parent=gene-env;Dbxref=NCBI_GP:AAA47637.1;Name=AAA47637.1;gbkey=CDS;gene=env;product=env	CCAGTCACCATTATGTCTGGATTGGTTTTCCACTCACAACCAATCAATGATAGGCCAAAGCAGGCATGGTGTTGGTTTGGAGGAAAATGGAAGGATGCAATAAAAGAGGTGAAGCAGACC
M33262.1	7849	7969	ID=cds-AAA47637.1;Parent=gene-env;Dbxref=NCBI_GP:AAA47637.1;Name=AAA47637.1;gbkey=CDS;gene=env;product=env	CACTCACAACCAATCAATGATAGGCCAAAGCAGGCATGGTGTTGGTTTGGAGGAAAATGGAAGGATGCAATAAAAGAGGTGAAGCAGACCATTGTCAAACATCCCAGGTATACTGGAACT
M33262.1	7879	7999	ID=cds-AAA47637.1;Parent=gene-env;Dbxref=NCBI_GP:AAA47637.1;Name=AAA47637.1;gbkey=CDS;gene=env;product=env	CAGGCATGGTGTTGGTTTGGAGGAAAATGGAAGGATGCAATAAAAGAGGTGAAGCAGACCATTGTCAAACATCCCAGGTATACTGGAACTAACAATACTGATAAAATCAATTTGACGGCT
M33262.1	7909	8029	ID=cds-AAA47637.1;Parent=gene-env;Dbxref=NCBI_GP:AAA47637.1;Name=AAA47637.1;gbkey=CDS;gene=env;product=env	AAGGATGCAATAAAAGAGGTGAAGCAGACCATTGTCAAACATCCCAGGTATACTGGAACTAACAATACTGATAAAATCAATTTGACGGCTCCTGGAGGAGGAGATCCGGAAGTTACCTTC
M33262.1	7939	8059	ID=cds-AAA47637.1;Parent=gene-env;Dbxref=NCBI_GP:AAA47637.1;Name=AAA47637.1;gbkey=CDS;gene=env;product=env	ATTGTCAAACATCCCAGGTATACTGGAACTAACAATACTGATAAAATCAATTTGACGGCTCCTGGAGGAGGAGATCCGGAAGTTACCTTCATGTGGACAAATTGCAGAGGAGAGTTCCTC
M33262.1	7969	8089	ID=cds-AAA47637.1;Parent=gene-env;Dbxref=NCBI_GP:AAA47637.1;Name=AAA47637.1;gbkey=CDS;gene=env;product=env	AACAATACTGATAAAATCAATTTGACGGCTCCTGGAGGAGGAGATCCGGAAGTTACCTTCATGTGGACAAATTGCAGAGGAGAGTTCCTCTACTGTAAAATGAATTGGTTTCTAAATTGG
M33262.1	7999	8119	ID=cds-AAA47637.1;Parent=gene-env;Dbxref=NCBI_GP:AAA47637.1;Name=AAA47637.1;gbkey=CDS;gene=env;product=env	CCTGGAGGAGGAGATCCGGAAGTTACCTTCATGTGGACAAATTGCAGAGGAGAGTTCCTCTACTGTAAAATGAATTGGTTTCTAAATTGGGTAGAAGATAGGAATACAGCTAACCAGAAG
M33262.1	8029	8149	ID=cds-AAA47637.1;Parent=gene-env;Dbxref=NCBI_GP:AAA47637.1;Name=AAA47637.1;gbkey=CDS;gene=env;product=env	ATGTGGACAAATTGCAGAGGAGAGTTCCTCTACTGTAAAATGAATTGGTTTCTAAATTGGGTAGAAGATAGGAATACAGCTAACCAGAAGCCAAAGGAACAGCATAAAAGGAATTACGTG
M33262.1	8059	8179	ID=cds-AAA47637.1;Parent=gene-env;Dbxref=NCBI_GP:AAA47637.1;Name=AAA47637.1;gbkey=CDS;gene=env;product=env	TACTGTAAAATGAATTGGTTTCTAAATTGGGTAGAAGATAGGAATACAGCTAACCAGAAGCCAAAGGAACAGCATAAAAGGAATTACGTGCCATGTCATATTAGACAAATAATCAACACT
M33262.1	8089	8209	ID=cds-AAA47637.1;Parent=gene-env;Dbxref=NCBI_GP:AAA47637.1;Name=AAA47637.1;gbkey=CDS;gene=env;product=env	GTAGAAGATAGGAATACAGCTAACCAGAAGCCAAAGGAACAGCATAAAAGGAATTACGTGCCATGTCATATTAGACAAATAATCAACACTTGGCATAAAGTAGGCAAAAATGTTTATTTG
M33262.1	8119	8239	ID=cds-AAA47637.1;Parent=gene-env;Dbxref=NCBI_GP:AAA47637.1;Name=AAA47637.1;gbkey=CDS;gene=env;product=env	CCAAAGGAACAGCATAAAAGGAATTACGTGCCATGTCATATTAGACAAATAATCAACACTTGGCATAAAGTAGGCAAAAATGTTTATTTGCCTCCAAGAGAGGGAGACCTCACGTGTAAC
M33262.1	8149	8269	ID=cds-AAA47637.1;Parent=gene-env;Dbxref=NCBI_GP:AAA47637.1;Name=AAA47637.1;gbkey=CDS;gene=env;product=env	CCATGTCATATTAGACAAATAATCAACACTTGGCATAAAGTAGGCAAAAATGTTTATTTGCCTCCAAGAGAGGGAGACCTCACGTGTAACTCCACAGTGACCAGTCTCATAGCAAACATA
M33262.1	8179	8299	ID=cds-AAA47637.1;Parent=gene-env;Dbxref=NCBI_GP:AAA47637.1;Name=AAA47637.1;gbkey=CDS;gene=env;product=env	TGGCATAAAGTAGGCAAAAATGTTTATTTGCCTCCAAGAGAGGGAGACCTCACGTGTAACTCCACAGTGACCAGTCTCATAGCAAACATAGATTGGATTGATGGAAACCAAACTAATATC
M33262.1	8209	8329	ID=cds-AAA47637.1;Parent=gene-env;Dbxref=NCBI_GP:AAA47637.1;Name=AAA47637.1;gbkey=CDS;gene=env;product=env	CCTCCAAGAGAGGGAGACCTCACGTGTAACTCCACAGTGACCAGTCTCATAGCAAACATAGATTGGATTGATGGAAACCAAACTAATATCACCATGAGTGCAGAGGTGGCAGAACTGTAT
M33262.1	8239	8359	ID=cds-AAA47637.1;Parent=gene-env;Dbxref=NCBI_GP:AAA47637.1;Name=AAA47637.1;gbkey=CDS;gene=env;product=env	TCCACAGTGACCAGTCTCATAGCAAACATAGATTGGATTGATGGAAACCAAACTAATATCACCATGAGTGCAGAGGTGGCAGAACTGTATCGATTGGAATTGGGAGATTATAAATTAGTA
M33262.1	8269	8389	ID=cds-AAA47637.1;Parent=gene-env;Dbxref=NCBI_GP:AAA47637.1;Name=AAA47637.1;gbkey=CDS;gene=env;product=env	GATTGGATTGATGGAAACCAAACTAATATCACCATGAGTGCAGAGGTGGCAGAACTGTATCGATTGGAATTGGGAGATTATAAATTAGTAGAGATCACTCCAATTGGCTTGGCCCCCACA
M33262.1	8299	8419	ID=cds-AAA47637.1;Parent=gene-env;Dbxref=NCBI_GP:AAA47637.1;Name=AAA47637.1;gbkey=CDS;gene=env;product=env	ACCATGAGTGCAGAGGTGGCAGAACTGTATCGATTGGAATTGGGAGATTATAAATTAGTAGAGATCACTCCAATTGGCTTGGCCCCCACAGATGTGAAGAGGTACACTACTGGTGGCACC
M33262.1	8329	8449	ID=cds-AAA47637.1;Parent=gene-env;Dbxref=NCBI_GP:AAA47637.1;Name=AAA47637.1;gbkey=CDS;gene=env;product=env	CGATTGGAATTGGGAGATTATAAATTAGTAGAGATCACTCCAATTGGCTTGGCCCCCACAGATGTGAAGAGGTACACTACTGGTGGCACCTCAAGAAATAAAAGAGGGGTCTTTGTGCTA
M33262.1	8359	8479	ID=cds-AAA47637.1;Parent=gene-env;Dbxref=NCBI_GP:AAA47637.1;Name=AAA47637.1;gbkey=CDS;gene=env;product=env	GAGATCACTCCAATTGGCTTGGCCCCCACAGATGTGAAGAGGTACACTACTGGTGGCACCTCAAGAAATAAAAGAGGGGTCTTTGTGCTAGGGTTCTTGGGTTTTCTCGCAACGGCAGGT
M33262.1	8389	8509	ID=cds-AAA47637.1;Parent=gene-env;Dbxref=NCBI_GP:AAA47637.1;Name=AAA47637.1;gbkey=CDS;gene=env;product=env	GATGTGAAGAGGTACACTACTGGTGGCACCTCAAGAAATAAAAGAGGGGTCTTTGTGCTAGGGTTCTTGGGTTTTCTCGCAACGGCAGGTTCTGCAATGGGCGCGGCGTCGTTGACGCTG
M33262.1	8419	8539	ID=cds-AAA47637.1;Parent=gene-env;Dbxref=NCBI_GP:AAA47637.1;Name=AAA47637.1;gbkey=CDS;gene=env;product=env	TCAAGAAATAAAAGAGGGGTCTTTGTGCTAGGGTTCTTGGGTTTTCTCGCAACGGCAGGTTCTGCAATGGGCGCGGCGTCGTTGACGCTGACCGCTCAGTCCCGAACTTTATTGGCTGGG
M33262.1	8449	8569	ID=cds-AAA47637.1;Parent=gene-env;Dbxref=NCBI_GP:AAA47637.1;Name=AAA47637.1;gbkey=CDS;gene=env;product=env	GGGTTCTTGGGTTTTCTCGCAACGGCAGGTTCTGCAATGGGCGCGGCGTCGTTGACGCTGACCGCTCAGTCCCGAACTTTATTGGCTGGGATAGTGCAGCAACAGCAACAGCTGTTGGAC
M33262.1	8479	8599	ID=cds-AAA47637.1;Parent=gene-env;Dbxref=NCBI_GP:AAA47637.1;Name=AAA47637.1;gbkey=CDS;gene=env;product=env	TCTGCAATGGGCGCGGCGTCGTTGACGCTGACCGCTCAGTCCCGAACTTTATTGGCTGGGATAGTGCAGCAACAGCAACAGCTGTTGGACGTGGTCAAGAGACAACAAGAATTGTTGCGA
M33262.1	8509	8629	ID=cds-AAA47637.1;Parent=gene-env;Dbxref=NCBI_GP:AAA47637.1;Name=AAA47637.1;gbkey=CDS;gene=env;product=env	ACCGCTCAGTCCCGAACTTTATTGGCTGGGATAGTGCAGCAACAGCAACAGCTGTTGGACGTGGTCAAGAGACAACAAGAATTGTTGCGACTGACCGTCTGGGGAACAAAGAACCTCCAG
M33262.1	8539	8659	ID=cds-AAA47637.1;Parent=gene-env;Dbxref=NCBI_GP:AAA47637.1;Name=AAA47637.1;gbkey=CDS;gene=env;product=env	ATAGTGCAGCAACAGCAACAGCTGTTGGACGTGGTCAAGAGACAACAAGAATTGTTGCGACTGACCGTCTGGGGAACAAAGAACCTCCAGACTAGGGTCACTGCCATCGAGAAGTACTTA
M33262.1	8569	8689	ID=cds-AAA47637.1;Parent=gene-env;Dbxref=NCBI_GP:AAA47637.1;Name=AAA47637.1;gbkey=CDS;gene=env;product=env	GTGGTCAAGAGACAACAAGAATTGTTGCGACTGACCGTCTGGGGAACAAAGAACCTCCAGACTAGGGTCACTGCCATCGAGAAGTACTTAAAGGACCAGGCGCAGCTGAATGCTTGGGGA
M33262.1	8599	8719	ID=cds-AAA47637.1;Parent=gene-env;Dbxref=NCBI_GP:AAA47637.1;Name=AAA47637.1;gbkey=CDS;gene=env;product=env	CTGACCGTCTGGGGAACAAAGAACCTCCAGACTAGGGTCACTGCCATCGAGAAGTACTTAAAGGACCAGGCGCAGCTGAATGCTTGGGGATGTGCGTTTAGACAAGTCTGCCACACTACT
M33262.1	8629	8749	ID=cds-AAA47637.1;Parent=gene-env;Dbxref=NCBI_GP:AAA47637.1;Name=AAA47637.1;gbkey=CDS;gene=env;product=env	ACTAGGGTCACTGCCATCGAGAAGTACTTAAAGGACCAGGCGCAGCTGAATGCTTGGGGATGTGCGTTTAGACAAGTCTGCCACACTACTGTACCATGGCCAAATGCAAGTCTAACACCA
M33262.1	8659	8779	ID=cds-AAA47637.1;Parent=gene-env;Dbxref=NCBI_GP:AAA47637.1;Name=AAA47637.1;gbkey=CDS;gene=env;product=env	AAGGACCAGGCGCAGCTGAATGCTTGGGGATGTGCGTTTAGACAAGTCTGCCACACTACTGTACCATGGCCAAATGCAAGTCTAACACCAAAGTGGAACAATGAGACTTGGCAAGAGTGG
M33262.1	8689	8809	ID=cds-AAA47637.1;Parent=gene-env;Dbxref=NCBI_GP:AAA47637.1;Name=AAA47637.1;gbkey=CDS;gene=env;product=env	TGTGCGTTTAGACAAGTCTGCCACACTACTGTACCATGGCCAAATGCAAGTCTAACACCAAAGTGGAACAATGAGACTTGGCAAGAGTGGGAGCGAAAGGTTGACTTCTTGGAAGAAAAT
M33262.1	8719	8839	ID=cds-AAA47637.1;Parent=gene-env;Dbxref=NCBI_GP:AAA47637.1;Name=AAA47637.1;gbkey=CDS;gene=env;product=env	GTACCATGGCCAAATGCAAGTCTAACACCAAAGTGGAACAATGAGACTTGGCAAGAGTGGGAGCGAAAGGTTGACTTCTTGGAAGAAAATATAACAGCCCTCCTAGAGGAGGCACAAATT
M33262.1	8749	8869	ID=cds-AAA47637.1;Parent=gene-env;Dbxref=NCBI_GP:AAA47637.1;Name=AAA47637.1;gbkey=CDS;gene=env;product=env	AAGTGGAACAATGAGACTTGGCAAGAGTGGGAGCGAAAGGTTGACTTCTTGGAAGAAAATATAACAGCCCTCCTAGAGGAGGCACAAATTCAACAAGAGAAGAACATGTATGAATTACAA
M33262.1	8779	8899	ID=cds-AAA47637.1;Parent=gene-env;Dbxref=NCBI_GP:AAA47637.1;Name=AAA47637.1;gbkey=CDS;gene=env;product=env	GAGCGAAAGGTTGACTTCTTGGAAGAAAATATAACAGCCCTCCTAGAGGAGGCACAAATTCAACAAGAGAAGAACATGTATGAATTACAAAAGTTGAATAGCTGGGATGTGTTTGGCAAT
M33262.1	8809	8929	ID=cds-AAA47637.1;Parent=gene-env;Dbxref=NCBI_GP:AAA47637.1;Name=AAA47637.1;gbkey=CDS;gene=env;product=env	ATAACAGCCCTCCTAGAGGAGGCACAAATTCAACAAGAGAAGAACATGTATGAATTACAAAAGTTGAATAGCTGGGATGTGTTTGGCAATTGGTTTGACCTTGCTTCTTGGATAAAGTAT
M33262.1	8839	8959	ID=cds-AAA47637.1;Parent=gene-env;Dbxref=NCBI_GP:AAA47637.1;Name=AAA47637.1;gbkey=CDS;gene=env;product=env	CAACAAGAGAAGAACATGTATGAATTACAAAAGTTGAATAGCTGGGATGTGTTTGGCAATTGGTTTGACCTTGCTTCTTGGATAAAGTATATACAATATGGAGTTTATATAGTTGTAGGA
M33262.1	8869	8989	ID=cds-AAA47637.1;Parent=gene-env;Dbxref=NCBI_GP:AAA47637.1;Name=AAA47637.1;gbkey=CDS;gene=env;product=env	AAGTTGAATAGCTGGGATGTGTTTGGCAATTGGTTTGACCTTGCTTCTTGGATAAAGTATATACAATATGGAGTTTATATAGTTGTAGGAGTAATACTGTTAAGAATAGTGATCTATATA
M33262.1	8899	9019	ID=cds-AAA47637.1;Parent=gene-env;Dbxref=NCBI_GP:AAA47637.1;Name=AAA47637.1;gbkey=CDS;gene=env;product=env	TGGTTTGACCTTGCTTCTTGGATAAAGTATATACAATATGGAGTTTATATAGTTGTAGGAGTAATACTGTTAAGAATAGTGATCTATATAGTACAAATGCTAGCTAAGTTAAGGCAGGGG
M33262.1	8929	9049	ID=cds-AAA47637.1;Parent=gene-env;Dbxref=NCBI_GP:AAA47637.1;Name=AAA47637.1;gbkey=CDS;gene=env;product=env	ATACAATATGGAGTTTATATAGTTGTAGGAGTAATACTGTTAAGAATAGTGATCTATATAGTACAAATGCTAGCTAAGTTAAGGCAGGGGTATAGGCCAGTGTTCTCTTCCCCACCCTCT
M33262.1	8959	9079	ID=cds-AAA47637.1;Parent=gene-env;Dbxref=NCBI_GP:AAA47637.1;Name=AAA47637.1;gbkey=CDS;gene=env;product=env	GTAATACTGTTAAGAATAGTGATCTATATAGTACAAATGCTAGCTAAGTTAAGGCAGGGGTATAGGCCAGTGTTCTCTTCCCCACCCTCTTATTTCCAGCAGACCCATATCCAACAGGAC
M33262.1	8989	9109	ID=cds-AAA47637.1;Parent=gene-env;Dbxref=NCBI_GP:AAA47637.1;Name=AAA47637.1;gbkey=CDS;gene=env;product=env	GTACAAATGCTAGCTAAGTTAAGGCAGGGGTATAGGCCAGTGTTCTCTTCCCCACCCTCTTATTTCCAGCAGACCCATATCCAACAGGACCCGGCACTGCCAACCAGAGAAGGCAAAGAA
M33262.1	9019	9139	ID=cds-AAA47637.1;Parent=gene-env;Dbxref=NCBI_GP:AAA47637.1;Name=AAA47637.1;gbkey=CDS;gene=env;product=env	TATAGGCCAGTGTTCTCTTCCCCACCCTCTTATTTCCAGCAGACCCATATCCAACAGGACCCGGCACTGCCAACCAGAGAAGGCAAAGAAAGAGACGGTGGAGAAGGCGGTGGCAACAGC
M33262.1	9049	9169	ID=cds-AAA47637.1;Parent=gene-env;Dbxref=NCBI_GP:AAA47637.1;Name=AAA47637.1;gbkey=CDS;gene=env;product=env	TATTTCCAGCAGACCCATATCCAACAGGACCCGGCACTGCCAACCAGAGAAGGCAAAGAAAGAGACGGTGGAGAAGGCGGTGGCAACAGCTCCTGGCCTTGGCAGATAGAATATATTCAT
M33262.1	9079	9199	ID=cds-AAA47637.1;Parent=gene-env;Dbxref=NCBI_GP:AAA47637.1;Name=AAA47637.1;gbkey=CDS;gene=env;product=env	CCGGCACTGCCAACCAGAGAAGGCAAAGAAAGAGACGGTGGAGAAGGCGGTGGCAACAGCTCCTGGCCTTGGCAGATAGAATATATTCATTTCCTGATCCGCCAACTGATACGCCTCTTG
M33262.1	9109	9229	ID=cds-AAA47637.1;Parent=gene-env;Dbxref=NCBI_GP:AAA47637.1;Name=AAA47637.1;gbkey=CDS;gene=env;product=env	AGAGACGGTGGAGAAGGCGGTGGCAACAGCTCCTGGCCTTGGCAGATAGAATATATTCATTTCCTGATCCGCCAACTGATACGCCTCTTGACTTGGCTATTCAGCAACTGCAGAACCTTG
M33262.1	9139	9259	ID=cds-AAA47637.1;Parent=gene-env;Dbxref=NCBI_GP:AAA47637.1;Name=AAA47637.1;gbkey=CDS;gene=env;product=env	TCCTGGCCTTGGCAGATAGAATATATTCATTTCCTGATCCGCCAACTGATACGCCTCTTGACTTGGCTATTCAGCAACTGCAGAACCTTGCTATCGAGAGTATACCAGATCCTCCAACCA
M33262.1	9169	9289	ID=cds-AAA47637.1;Parent=gene-env;Dbxref=NCBI_GP:AAA47637.1;Name=AAA47637.1;gbkey=CDS;gene=env;product=env	TTCCTGATCCGCCAACTGATACGCCTCTTGACTTGGCTATTCAGCAACTGCAGAACCTTGCTATCGAGAGTATACCAGATCCTCCAACCAATACTCCAGAGGCTCTCTGCGACCCTACAG
M33262.1	9199	9319	ID=cds-AAA47637.1;Parent=gene-env;Dbxref=NCBI_GP:AAA47637.1;Name=AAA47637.1;gbkey=CDS;gene=env;product=env	ACTTGGCTATTCAGCAACTGCAGAACCTTGCTATCGAGAGTATACCAGATCCTCCAACCAATACTCCAGAGGCTCTCTGCGACCCTACAGAGGATTCGAGAAGTCCTCAGGACTGAACTG
M33262.1	9229	9349	ID=cds-AAA47637.1;Parent=gene-env;Dbxref=NCBI_GP:AAA47637.1;Name=AAA47637.1;gbkey=CDS;gene=env;product=env	CTATCGAGAGTATACCAGATCCTCCAACCAATACTCCAGAGGCTCTCTGCGACCCTACAGAGGATTCGAGAAGTCCTCAGGACTGAACTGACCTACCTACAATATGGGTGGAGCTATTTC
M33262.1	9259	9379	ID=cds-AAA47637.1;Parent=gene-env;Dbxref=NCBI_GP:AAA47637.1;Name=AAA47637.1;gbkey=CDS;gene=env;product=env	ATACTCCAGAGGCTCTCTGCGACCCTACAGAGGATTCGAGAAGTCCTCAGGACTGAACTGACCTACCTACAATATGGGTGGAGCTATTTCCATGAGGCGGTCCAGGCCGTCTGGAGATCT
M33262.1	9289	9409	ID=cds-AAA47637.1;Parent=gene-env;Dbxref=NCBI_GP:AAA47637.1;Name=AAA47637.1;gbkey=CDS;gene=env;product=env	AGGATTCGAGAAGTCCTCAGGACTGAACTGACCTACCTACAATATGGGTGGAGCTATTTCCATGAGGCGGTCCAGGCCGTCTGGAGATCTGCGACAGAGACTCTTGCGGGCGCGTGGGGA
M33262.1	9319	9439	ID=cds-AAA47637.1;Parent=gene-env;Dbxref=NCBI_GP:AAA47637.1;Name=AAA47637.1;gbkey=CDS;gene=env;product=env	ACCTACCTACAATATGGGTGGAGCTATTTCCATGAGGCGGTCCAGGCCGTCTGGAGATCTGCGACAGAGACTCTTGCGGGCGCGTGGGGAGACTTATGGGAGACTCTTAGGAGAGGTGGA
M33262.1	9349	9469	ID=cds-AAA47637.1;Parent=gene-env;Dbxref=NCBI_GP:AAA47637.1;Name=AAA47637.1;gbkey=CDS;gene=env;product=env	CATGAGGCGGTCCAGGCCGTCTGGAGATCTGCGACAGAGACTCTTGCGGGCGCGTGGGGAGACTTATGGGAGACTCTTAGGAGAGGTGGAAGATGGATACTCGCAATCCCCAGGAGGATT
M33262.1	9379	9499	ID=cds-AAA47637.1;Parent=gene-env;Dbxref=NCBI_GP:AAA47637.1;Name=AAA47637.1;gbkey=CDS;gene=env;product=env	GCGACAGAGACTCTTGCGGGCGCGTGGGGAGACTTATGGGAGACTCTTAGGAGAGGTGGAAGATGGATACTCGCAATCCCCAGGAGGATTAGACAAGGGCTTGAGCTCACTCTCTTGTGA
M33262.1	9038	9158	ID=cds-AAA47630.1;Parent=gene-tat;Dbxref=NCBI_GP:AAA47630.1;Name=AAA47630.1;gbkey=CDS;gene=tat;product=tat	CCCCACCCTCTTATTTCCAGCAGACCCATATCCAACAGGACCCGGCACTGCCAACCAGAGAAGGCAAAGAAAGAGACGGTGGAGAAGGCGGTGGCAACAGCTCCTGGCCTTGGCAGATAG
M33262.1	9061	9181	ID=cds-AAA47630.1;Parent=gene-tat;Dbxref=NCBI_GP:AAA47630.1;Name=AAA47630.1;gbkey=CDS;gene=tat;product=tat	ACCCATATCCAACAGGACCCGGCACTGCCAACCAGAGAAGGCAAAGAAAGAGACGGTGGAGAAGGCGGTGGCAACAGCTCCTGGCCTTGGCAGATAGAATATATTCATTTCCTGATCCGC
M33262.1	9091	9211	ID=cds-AAA47631.1;Parent=gene-rev;Dbxref=NCBI_GP:AAA47631.1;Name=AAA47631.1;gbkey=CDS;gene=rev;product=rev	ACCAGAGAAGGCAAAGAAAGAGACGGTGGAGAAGGCGGTGGCAACAGCTCCTGGCCTTGGCAGATAGAATATATTCATTTCCTGATCCGCCAACTGATACGCCTCTTGACTTGGCTATTC
M33262.1	9121	9241	ID=cds-AAA47631.1;Parent=gene-rev;Dbxref=NCBI_GP:AAA47631.1;Name=AAA47631.1;gbkey=CDS;gene=rev;product=rev	GAAGGCGGTGGCAACAGCTCCTGGCCTTGGCAGATAGAATATATTCATTTCCTGATCCGCCAACTGATACGCCTCTTGACTTGGCTATTCAGCAACTGCAGAACCTTGCTATCGAGAGTA
M33262.1	9151	9271	ID=cds-AAA47631.1;Parent=gene-rev;Dbxref=NCBI_GP:AAA47631.1;Name=AAA47631.1;gbkey=CDS;gene=rev;product=rev	CAGATAGAATATATTCATTTCCTGATCCGCCAACTGATACGCCTCTTGACTTGGCTATTCAGCAACTGCAGAACCTTGCTATCGAGAGTATACCAGATCCTCCAACCAATACTCCAGAGG
M33262.1	9181	9301	ID=cds-AAA47631.1;Parent=gene-rev;Dbxref=NCBI_GP:AAA47631.1;Name=AAA47631.1;gbkey=CDS;gene=rev;product=rev	CAACTGATACGCCTCTTGACTTGGCTATTCAGCAACTGCAGAACCTTGCTATCGAGAGTATACCAGATCCTCCAACCAATACTCCAGAGGCTCTCTGCGACCCTACAGAGGATTCGAGAA
M33262.1	9195	9315	ID=cds-AAA47631.1;Parent=gene-rev;Dbxref=NCBI_GP:AAA47631.1;Name=AAA47631.1;gbkey=CDS;gene=rev;product=rev	CTTGACTTGGCTATTCAGCAACTGCAGAACCTTGCTATCGAGAGTATACCAGATCCTCCAACCAATACTCCAGAGGCTCTCTGCGACCCTACAGAGGATTCGAGAAGTCCTCAGGACTGA
M33262.1	9332	9452	ID=cds-nef;Parent=gene-nef;Note=nef	ATGGGTGGAGCTATTTCCATGAGGCGGTCCAGGCCGTCTGGAGATCTGCGACAGAGACTCTTGCGGGCGCGTGGGGAGACTTATGGGAGACTCTTAGGAGAGGTGGAAGATGGATACTCG
M33262.1	9362	9482	ID=cds-nef;Parent=gene-nef;Note=nef	AGGCCGTCTGGAGATCTGCGACAGAGACTCTTGCGGGCGCGTGGGGAGACTTATGGGAGACTCTTAGGAGAGGTGGAAGATGGATACTCGCAATCCCCAGGAGGATTAGACAAGGGCTTG
M33262.1	9392	9512	ID=cds-nef;Parent=gene-nef;Note=nef	TTGCGGGCGCGTGGGGAGACTTATGGGAGACTCTTAGGAGAGGTGGAAGATGGATACTCGCAATCCCCAGGAGGATTAGACAAGGGCTTGAGCTCACTCTCTTGTGAGGGACAGAAATAC
M33262.1	9422	9542	ID=cds-nef;Parent=gene-nef;Note=nef	CTCTTAGGAGAGGTGGAAGATGGATACTCGCAATCCCCAGGAGGATTAGACAAGGGCTTGAGCTCACTCTCTTGTGAGGGACAGAAATACAATCAGGGACAGTATATGAATACTCCATGG
M33262.1	9452	9572	ID=cds-nef;Parent=gene-nef;Note=nef	CAATCCCCAGGAGGATTAGACAAGGGCTTGAGCTCACTCTCTTGTGAGGGACAGAAATACAATCAGGGACAGTATATGAATACTCCATGGAGAAACCCAGCTGAAGAGAGAGAAAAATTA
M33262.1	9482	9602	ID=cds-nef;Parent=gene-nef;Note=nef	AGCTCACTCTCTTGTGAGGGACAGAAATACAATCAGGGACAGTATATGAATACTCCATGGAGAAACCCAGCTGAAGAGAGAGAAAAATTAGCATACAGAAAACAAAATATGGATGATATA
M33262.1	9512	9632	ID=cds-nef;Parent=gene-nef;Note=nef	AATCAGGGACAGTATATGAATACTCCATGGAGAAACCCAGCTGAAGAGAGAGAAAAATTAGCATACAGAAAACAAAATATGGATGATATAGATGAGTAAGATGATGACTTGGTAGGGGTA
M33262.1	9542	9662	ID=cds-nef;Parent=gene-nef;Note=nef	AGAAACCCAGCTGAAGAGAGAGAAAAATTAGCATACAGAAAACAAAATATGGATGATATAGATGAGTAAGATGATGACTTGGTAGGGGTATCAGTGAGGCCAAAAGTTCCCCTAAGAACA
M33262.1	9572	9692	ID=cds-nef;Parent=gene-nef;Note=nef	GCATACAGAAAACAAAATATGGATGATATAGATGAGTAAGATGATGACTTGGTAGGGGTATCAGTGAGGCCAAAAGTTCCCCTAAGAACAATGAGTTACAAATTGGCAATAGACATGTCT
M33262.1	9602	9722	ID=cds-nef;Parent=gene-nef;Note=nef	GATGAGTAAGATGATGACTTGGTAGGGGTATCAGTGAGGCCAAAAGTTCCCCTAAGAACAATGAGTTACAAATTGGCAATAGACATGTCTCATTTTATAAAAGAAAAGGGGGGACTGGAA
M33262.1	9632	9752	ID=cds-nef;Parent=gene-nef;Note=nef	TCAGTGAGGCCAAAAGTTCCCCTAAGAACAATGAGTTACAAATTGGCAATAGACATGTCTCATTTTATAAAAGAAAAGGGGGGACTGGAAGGGATTTATTACAGTGCAAGAAGACATAGA
M33262.1	9662	9782	ID=cds-nef;Parent=gene-nef;Note=nef	ATGAGTTACAAATTGGCAATAGACATGTCTCATTTTATAAAAGAAAAGGGGGGACTGGAAGGGATTTATTACAGTGCAAGAAGACATAGAATCTTAGACATATACTTAGAAAAGGAAGAA
M33262.1	9692	9812	ID=cds-nef;Parent=gene-nef;Note=nef	CATTTTATAAAAGAAAAGGGGGGACTGGAAGGGATTTATTACAGTGCAAGAAGACATAGAATCTTAGACATATACTTAGAAAAGGAAGAAGGCATCATACCAGATTGGCAGGATTACACC
M33262.1	9722	9842	ID=cds-nef;Parent=gene-nef;Note=nef	GGGATTTATTACAGTGCAAGAAGACATAGAATCTTAGACATATACTTAGAAAAGGAAGAAGGCATCATACCAGATTGGCAGGATTACACCTCAGGACCAGGAATTAGATACCCAAAGACA
M33262.1	9752	9872	ID=cds-nef;Parent=gene-nef;Note=nef	ATCTTAGACATATACTTAGAAAAGGAAGAAGGCATCATACCAGATTGGCAGGATTACACCTCAGGACCAGGAATTAGATACCCAAAGACATTTGGCTGGCTATGGAAATTAGTCCCTGTA
M33262.1	9782	9902	ID=cds-nef;Parent=gene-nef;Note=nef	GGCATCATACCAGATTGGCAGGATTACACCTCAGGACCAGGAATTAGATACCCAAAGACATTTGGCTGGCTATGGAAATTAGTCCCTGTAAATGTATCAGATGAGGCACAGGAGGATGAG
M33262.1	9812	9932	ID=cds-nef;Parent=gene-nef;Note=nef	TCAGGACCAGGAATTAGATACCCAAAGACATTTGGCTGGCTATGGAAATTAGTCCCTGTAAATGTATCAGATGAGGCACAGGAGGATGAGGAGCATTATTTAATGCATCCAGCTCAAACT
M33262.1	9842	9962	ID=cds-nef;Parent=gene-nef;Note=nef	TTTGGCTGGCTATGGAAATTAGTCCCTGTAAATGTATCAGATGAGGCACAGGAGGATGAGGAGCATTATTTAATGCATCCAGCTCAAACTTCCCAGTGGGATGACCCTTGGGGAGAGGTT
M33262.1	9872	9992	ID=cds-nef;Parent=gene-nef;Note=nef	AATGTATCAGATGAGGCACAGGAGGATGAGGAGCATTATTTAATGCATCCAGCTCAAACTTCCCAGTGGGATGACCCTTGGGGAGAGGTTCTAGCATGGAAGTTTGATCCAACTCTGGCC
M33262.1	9902	10022	ID=cds-nef;Parent=gene-nef;Note=nef	GAGCATTATTTAATGCATCCAGCTCAAACTTCCCAGTGGGATGACCCTTGGGGAGAGGTTCTAGCATGGAAGTTTGATCCAACTCTGGCCTACACTTATGAGGCATATGTTAGATACCCA
M33262.1	9932	10052	ID=cds-nef;Parent=gene-nef;Note=nef	TCCCAGTGGGATGACCCTTGGGGAGAGGTTCTAGCATGGAAGTTTGATCCAACTCTGGCCTACACTTATGAGGCATATGTTAGATACCCAGAAGAGTTTGGAAGCAAGTCAGGCCTGTCA
M33262.1	9962	10082	ID=cds-nef;Parent=gene-nef;Note=nef	CTAGCATGGAAGTTTGATCCAACTCTGGCCTACACTTATGAGGCATATGTTAGATACCCAGAAGAGTTTGGAAGCAAGTCAGGCCTGTCAGAGGAAGAGGTTAGAAGAAGGCTAACCGCA
M33262.1	9992	10112	ID=cds-nef;Parent=gene-nef;Note=nef	TACACTTATGAGGCATATGTTAGATACCCAGAAGAGTTTGGAAGCAAGTCAGGCCTGTCAGAGGAAGAGGTTAGAAGAAGGCTAACCGCAAGAGGCCTTCTTAACATGGCTGACAAGAAG
M33262.1	10004	10124	ID=cds-nef;Parent=gene-nef;Note=nef	GCATATGTTAGATACCCAGAAGAGTTTGGAAGCAAGTCAGGCCTGTCAGAGGAAGAGGTTAGAAGAAGGCTAACCGCAAGAGGCCTTCTTAACATGGCTGACAAGAAGGAAACTCGCTGA
M33262.1	9491	9611	ID=cds-AAA47638.1;Parent=gene-nef;Dbxref=NCBI_GP:AAA47638.1;Name=AAA47638.1;gbkey=CDS;gene=nef;product=nef	TCTTGTGAGGGACAGAAATACAATCAGGGACAGTATATGAATACTCCATGGAGAAACCCAGCTGAAGAGAGAGAAAAATTAGCATACAGAAAACAAAATATGGATGATATAGATGAGTAA
