# Supplementary material for: Single-cell capture of on-ART SIV transcription reveals TGF-β–mediated metabolic control of viral latency
Source: JCI Insight. 2026 Feb 23;11(4):e198810. doi: 10.1172/jci.insight.198810 (PMC12956001; doi:10.1172/jci.insight.198810)
Supplement: Supporting data values [file jciinsight-11-198810-s218.xlsx]

## Sheet: Fig.2 A
		OCR Data for 08M156 BC1 vs AC1 (pmol/min)
Time (minutes)		BC1			AC1
1.53674	4.74392	5.0669	4.57646	4.21487	4.43747	2.94747
8.04951	3.6363	3.90976	3.43948	3.14338	3.69538	2.49414
14.5621	3.15495	3.54043	3.10062	2.46851	3.03003	2.61284
21.1592	1.45218	1.52506	1.37519	0.986085	1.72725	1.14735
27.6729	1.24429	1.47377	1.47714	0.928603	1.74622	0.654616
34.1867	2.07892	2.25325	2.00723	1.88763	2.30247	1.31744
40.7857	8.83835	9.66833	7.19243	5.7187	4.95929	5.39773
47.3023	8.16278	9.32271	7.01349	5.50223	4.59675	5.11709
53.8195	7.44072	8.57032	6.40943	5.19431	4.22921	4.71349
60.419	1.13418	1.64281	1.06515	0.991368	1.30062	0.694395
66.9327	1.2275	1.49671	1.29686	0.705517	1.39535	0.49734
73.4504	0.797206	1.84148	1.06854	0.664589	1.33801	0.757

## Sheet: Fig.2 B
	Spare Respiratory Capacity BC1 vs AC1 for 5 macaques (pmol/min)
		BC1			AC1
	Macaque	Mean	SD	N	Mean	SD	N
	A8R095	3.45	0.3	3	2.52	0.42	3
	A8L057	4.33	0.47	3	2.3	0	1
	08M156	5.3	1.07	3	2.65	0.67	3
	A8T010	6.95	0.49	3	4.57	0.13	2
	08M171	8.53	1.03	3	6.21	1.77	3

## Sheet: Fig.2 C
	Maximum Respiration BC1 vs AC1 for 5 macaques (pmol/min)
	Macaque	BC1			AC1
	A8R095	6.4634	5.62983	5.95681	5.07736	3.87336	4.94643
	A8L057	6.35781	7.40547	6.83532	3.41118
	08M156	8.04114	7.82685	6.12389	5.01319	3.56393	4.90039
	A8T010	10.4779	10.993	9.90306	7.4496	6.0337
	08M171	12.199	11.1193	13.5069	7.68038	10.0858	11.1325

## Sheet: Fig.3 D
CD4+ T cell Subsets
Fi.3 D Global cells
animal_name	condition	subset	Count	Total	Normalized	Percent
08M134	BC1	Naive	407	1460	0.278767	27.8767
08M134	AC1	Naive	335	1679	0.199524	19.9524
08M134	BC1	Tcm	263	1460	0.180137	18.0137
08M134	AC1	Tcm	408	1679	0.243002	24.3002
08M134	BC1	DP	404	1460	0.276712	27.6712
08M134	AC1	DP	235	1679	0.139964	13.9964
08M134	BC1	Tscm	209	1460	0.143151	14.3151
08M134	AC1	Tscm	256	1679	0.152472	15.2472
08M134	BC1	Treg	100	1460	0.0684932	6.84932
08M134	AC1	Treg	227	1679	0.1352	13.52
08M134	BC1	Tfh	58	1460	0.039726	3.9726
08M134	AC1	Tfh	213	1679	0.126861	12.6861
08M134	BC1	Tem	19	1460	0.0130137	1.30137
08M134	AC1	Tem	5	1679	0.00297796	0.297796
08M134	BC1	Temra	0	1460	0	0
08M134	AC1	Temra	0	1679	0	0
08M156	BC1	Naive	605	2294	0.263731	26.3731
08M156	AC1	Naive	546	2537	0.215215	21.5215
08M156	BC1	Tcm	661	2294	0.288143	28.8143
08M156	AC1	Tcm	677	2537	0.266851	26.6851
08M156	BC1	DP	320	2294	0.139494	13.9494
08M156	AC1	DP	292	2537	0.115097	11.5097
08M156	BC1	Tscm	194	2294	0.0845684	8.45684
08M156	AC1	Tscm	439	2537	0.173039	17.3039
08M156	BC1	Treg	302	2294	0.131648	13.1648
08M156	AC1	Treg	351	2537	0.138352	13.8352
08M156	BC1	Tfh	178	2294	0.0775937	7.75937
08M156	AC1	Tfh	223	2537	0.0878991	8.78991
08M156	BC1	Tem	34	2294	0.0148213	1.48213
08M156	AC1	Tem	9	2537	0.0035475	0.35475
08M156	BC1	Temra	0	2294	0	0
08M156	AC1	Temra	0	2537	0	0
08M171	BC1	Naive	1062	4054	0.261963	26.1963
08M171	AC1	Naive	1314	5041	0.260663	26.0663
08M171	BC1	Tcm	855	4054	0.210903	21.0903
08M171	AC1	Tcm	946	5041	0.187661	18.7661
08M171	BC1	DP	1136	4054	0.280217	28.0217
08M171	AC1	DP	1414	5041	0.2805	28.05
08M171	BC1	Tscm	366	4054	0.0902812	9.02812
08M171	AC1	Tscm	680	5041	0.134894	13.4894
08M171	BC1	Treg	334	4054	0.0823878	8.23878
08M171	AC1	Treg	436	5041	0.0864908	8.64908
08M171	BC1	Tfh	250	4054	0.0616675	6.16675
08M171	AC1	Tfh	176	5041	0.0349137	3.49137
08M171	BC1	Tem	51	4054	0.0125802	1.25802
08M171	AC1	Tem	75	5041	0.014878	1.4878
08M171	BC1	Temra	0	4054	0	0
08M171	AC1	Temra	0	5041	0	0
A6X003	BC1	Naive	865	3008	0.287566	28.7566
A6X003	AC1	Naive	826	2934	0.281527	28.1527
A6X003	BC1	Tcm	684	3008	0.227394	22.7394
A6X003	AC1	Tcm	873	2934	0.297546	29.7546
A6X003	BC1	DP	672	3008	0.223404	22.3404
A6X003	AC1	DP	578	2934	0.197001	19.7001
A6X003	BC1	Tscm	243	3008	0.0807846	8.07846
A6X003	AC1	Tscm	209	2934	0.0712338	7.12338
A6X003	BC1	Treg	291	3008	0.096742	9.6742
A6X003	AC1	Treg	317	2934	0.108044	10.8044
A6X003	BC1	Tfh	225	3008	0.0748005	7.48005
A6X003	AC1	Tfh	114	2934	0.0388548	3.88548
A6X003	BC1	Tem	28	3008	0.00930851	0.930851
A6X003	AC1	Tem	17	2934	0.00579414	0.579414
A6X003	BC1	Temra	0	3008	0	0
A6X003	AC1	Temra	0	2934	0	0
A8L014	BC1	Naive	992	3571	0.277793	27.7793
A8L014	AC1	Naive	650	2810	0.231317	23.1317
A8L014	BC1	Tcm	1435	3571	0.401848	40.1848
A8L014	AC1	Tcm	1203	2810	0.428114	42.8114
A8L014	BC1	DP	297	3571	0.08317	8.317
A8L014	AC1	DP	182	2810	0.0647687	6.47687
A8L014	BC1	Tscm	307	3571	0.0859703	8.59703
A8L014	AC1	Tscm	247	2810	0.0879004	8.79004
A8L014	BC1	Treg	373	3571	0.104453	10.4453
A8L014	AC1	Treg	362	2810	0.128826	12.8826
A8L014	BC1	Tfh	144	3571	0.0403248	4.03248
A8L014	AC1	Tfh	147	2810	0.0523132	5.23132
A8L014	BC1	Tem	23	3571	0.00644077	0.644077
A8L014	AC1	Tem	19	2810	0.00676157	0.676157
A8L014	BC1	Temra	0	3571	0	0
A8L014	AC1	Temra	0	2810	0	0
A8L057	BC1	Naive	914	2788	0.327834	32.7834
A8L057	AC1	Naive	999	3627	0.275434	27.5434
A8L057	BC1	Tcm	672	2788	0.241033	24.1033
A8L057	AC1	Tcm	1127	3627	0.310725	31.0725
A8L057	BC1	DP	442	2788	0.158537	15.8537
A8L057	AC1	DP	410	3627	0.113041	11.3041
A8L057	BC1	Tscm	377	2788	0.135222	13.5222
A8L057	AC1	Tscm	635	3627	0.175076	17.5076
A8L057	BC1	Treg	202	2788	0.0724534	7.24534
A8L057	AC1	Treg	243	3627	0.0669975	6.69975
A8L057	BC1	Tfh	75	2788	0.026901	2.6901
A8L057	AC1	Tfh	189	3627	0.0521092	5.21092
A8L057	BC1	Tem	106	2788	0.0380201	3.80201
A8L057	AC1	Tem	24	3627	0.00661704	0.661704
A8L057	BC1	Temra	0	2788	0	0
A8L057	AC1	Temra	0	3627	0	0
A8R095	BC1	Naive	363	1679	0.2162	21.62
A8R095	AC1	Naive	228	1223	0.186427	18.6427
A8R095	BC1	Tcm	587	1679	0.349613	34.9613
A8R095	AC1	Tcm	341	1223	0.278823	27.8823
A8R095	BC1	DP	180	1679	0.107207	10.7207
A8R095	AC1	DP	124	1223	0.10139	10.139
A8R095	BC1	Tscm	274	1679	0.163192	16.3192
A8R095	AC1	Tscm	259	1223	0.211774	21.1774
A8R095	BC1	Treg	152	1679	0.0905301	9.05301
A8R095	AC1	Treg	147	1223	0.120196	12.0196
A8R095	BC1	Tfh	90	1679	0.0536033	5.36033
A8R095	AC1	Tfh	97	1223	0.0793132	7.93132
A8R095	BC1	Tem	33	1679	0.0196546	1.96546
A8R095	AC1	Tem	27	1223	0.0220769	2.20769
A8R095	BC1	Temra	0	1679	0	0
A8R095	AC1	Temra	0	1223	0	0
A8T010	BC1	Naive	647	1994	0.324473	32.4473
A8T010	AC1	Naive	1118	3368	0.331948	33.1948
A8T010	BC1	Tcm	466	1994	0.233701	23.3701
A8T010	AC1	Tcm	713	3368	0.211698	21.1698
A8T010	BC1	DP	251	1994	0.125878	12.5878
A8T010	AC1	DP	575	3368	0.170724	17.0724
A8T010	BC1	Tscm	252	1994	0.126379	12.6379
A8T010	AC1	Tscm	328	3368	0.0973872	9.73872
A8T010	BC1	Treg	195	1994	0.0977934	9.77934
A8T010	AC1	Treg	369	3368	0.109561	10.9561
A8T010	BC1	Tfh	97	1994	0.0486459	4.86459
A8T010	AC1	Tfh	187	3368	0.0555226	5.55226
A8T010	BC1	Tem	32	1994	0.0160481	1.60481
A8T010	AC1	Tem	32	3368	0.00950119	0.950119
A8T010	BC1	Temra	54	1994	0.0270812	2.70812
A8T010	AC1	Temra	46	3368	0.013658	1.3658

## Sheet: Fig.3 E
CD4+ T cell Subsets
Fig.3 E SIV+ Cells
subset	condition	animal_name	Count	Total	Percent
DP	BC1	08M134	0	0	0
DP	BC1	08M156	0	0	0
DP	BC1	08M171	0	6	0
DP	BC1	A6X003	1	7	14.2857
DP	BC1	A8L014	0	2	0
DP	BC1	A8L057	0	1	0
DP	BC1	A8R095	0	7	0
DP	BC1	A8T010	0	5	0
DP	AC1	08M134	1	7	14.2857
DP	AC1	08M156	0	5	0
DP	AC1	08M171	1	1	100
DP	AC1	A6X003	1	6	16.6667
DP	AC1	A8L014	0	1	0
DP	AC1	A8L057	1	3	33.3333
DP	AC1	A8R095	0	5	0
DP	AC1	A8T010	2	6	33.3333
Naive	BC1	08M134	0	0	0
Naive	BC1	08M156	0	0	0
Naive	BC1	08M171	5	6	83.3333
Naive	BC1	A6X003	2	7	28.5714
Naive	BC1	A8L014	1	2	50
Naive	BC1	A8L057	1	1	100
Naive	BC1	A8R095	1	7	14.2857
Naive	BC1	A8T010	4	5	80
Naive	AC1	08M134	1	7	14.2857
Naive	AC1	08M156	2	5	40
Naive	AC1	08M171	0	1	0
Naive	AC1	A6X003	1	6	16.6667
Naive	AC1	A8L014	0	1	0
Naive	AC1	A8L057	1	3	33.3333
Naive	AC1	A8R095	0	5	0
Naive	AC1	A8T010	1	6	16.6667
Tcm	BC1	08M134	0	0	0
Tcm	BC1	08M156	0	0	0
Tcm	BC1	08M171	1	6	16.6667
Tcm	BC1	A6X003	1	7	14.2857
Tcm	BC1	A8L014	1	2	50
Tcm	BC1	A8L057	0	1	0
Tcm	BC1	A8R095	6	7	85.7143
Tcm	BC1	A8T010	1	5	20
Tcm	AC1	08M134	2	7	28.5714
Tcm	AC1	08M156	1	5	20
Tcm	AC1	08M171	0	1	0
Tcm	AC1	A6X003	4	6	66.6667
Tcm	AC1	A8L014	1	1	100
Tcm	AC1	A8L057	1	3	33.3333
Tcm	AC1	A8R095	2	5	40
Tcm	AC1	A8T010	1	6	16.6667
Tem	BC1	08M134	0	0	0
Tem	BC1	08M156	0	0	0
Tem	BC1	08M171	0	6	0
Tem	BC1	A6X003	0	7	0
Tem	BC1	A8L014	0	2	0
Tem	BC1	A8L057	0	1	0
Tem	BC1	A8R095	0	7	0
Tem	BC1	A8T010	0	5	0
Tem	AC1	08M134	0	7	0
Tem	AC1	08M156	0	5	0
Tem	AC1	08M171	0	1	0
Tem	AC1	A6X003	0	6	0
Tem	AC1	A8L014	0	1	0
Tem	AC1	A8L057	0	3	0
Tem	AC1	A8R095	1	5	20
Tem	AC1	A8T010	0	6	0
Temra	BC1	08M134	0	0	0
Temra	BC1	08M156	0	0	0
Temra	BC1	08M171	0	6	0
Temra	BC1	A6X003	0	7	0
Temra	BC1	A8L014	0	2	0
Temra	BC1	A8L057	0	1	0
Temra	BC1	A8R095	0	7	0
Temra	BC1	A8T010	0	5	0
Temra	AC1	08M134	0	7	0
Temra	AC1	08M156	0	5	0
Temra	AC1	08M171	0	1	0
Temra	AC1	A6X003	0	6	0
Temra	AC1	A8L014	0	1	0
Temra	AC1	A8L057	0	3	0
Temra	AC1	A8R095	0	5	0
Temra	AC1	A8T010	0	6	0
Tfh	BC1	08M134	0	0	0
Tfh	BC1	08M156	0	0	0
Tfh	BC1	08M171	0	6	0
Tfh	BC1	A6X003	2	7	28.5714
Tfh	BC1	A8L014	0	2	0
Tfh	BC1	A8L057	0	1	0
Tfh	BC1	A8R095	0	7	0
Tfh	BC1	A8T010	0	5	0
Tfh	AC1	08M134	2	7	28.5714
Tfh	AC1	08M156	0	5	0
Tfh	AC1	08M171	0	1	0
Tfh	AC1	A6X003	0	6	0
Tfh	AC1	A8L014	0	1	0
Tfh	AC1	A8L057	0	3	0
Tfh	AC1	A8R095	1	5	20
Tfh	AC1	A8T010	1	6	16.6667
Treg	BC1	08M134	0	0	0
Treg	BC1	08M156	0	0	0
Treg	BC1	08M171	0	6	0
Treg	BC1	A6X003	0	7	0
Treg	BC1	A8L014	0	2	0
Treg	BC1	A8L057	0	1	0
Treg	BC1	A8R095	0	7	0
Treg	BC1	A8T010	0	5	0
Treg	AC1	08M134	0	7	0
Treg	AC1	08M156	1	5	20
Treg	AC1	08M171	0	1	0
Treg	AC1	A6X003	0	6	0
Treg	AC1	A8L014	0	1	0
Treg	AC1	A8L057	0	3	0
Treg	AC1	A8R095	1	5	20
Treg	AC1	A8T010	1	6	16.6667
Tscm	BC1	08M134	0	0	0
Tscm	BC1	08M156	0	0	0
Tscm	BC1	08M171	0	6	0
Tscm	BC1	A6X003	1	7	14.2857
Tscm	BC1	A8L014	0	2	0
Tscm	BC1	A8L057	0	1	0
Tscm	BC1	A8R095	0	7	0
Tscm	BC1	A8T010	0	5	0
Tscm	AC1	08M134	1	7	14.2857
Tscm	AC1	08M156	1	5	20
Tscm	AC1	08M171	0	1	0
Tscm	AC1	A6X003	0	6	0
Tscm	AC1	A8L014	0	1	0
Tscm	AC1	A8L057	0	3	0
Tscm	AC1	A8R095	0	5	0
Tscm	AC1	A8T010	0	6	0

## Sheet: Fig.3 F
	Quiesence Scores BC1 vs AC1
	Macaque	BC1			AC1
	A8R095		0.145286			0.0633987
	A8L057		0.256544			0.15998
	A8T010		0.270948			0.140461
	08M171		0.337299			0.180336
	A6X003		0.348051			0.253735
	A8L014		0.227646			0.254939
	08M134					0.173512
	08M156					0.234416

## Sheet: Fig.5
Normalized Peak	A6X003_BC1	A8L014_BC1	A8L057_BC1	A8R095_BC1	A8T010_BC1	A6X003_AC4	A8L014_AC4	A8L057_AC4	A8R095_AC4	A8T010_AC4
Label	0	0	0	0	0	1	1	1	1	1
1-methylnicotinamide+	-1.34779	0.390093	0.3625	-0.646908	-0.465782	-1.29705	1.43091	0.0424888	1.5904	-0.0588623
1-phenylethylamine	-0.660882	-0.686844	0.00875609	-1.47596	-0.904909	0.27395	0.746979	-0.0987024	0.880156	1.91746
2- / 3-phosphoglycerate	-2.05025	0.881218	-0.697774	-0.617881	0.271549	-0.746608	0.618268	1.03734	0.977187	0.326952
2-(Formamido)-N1-(5-phospho-D-ribosyl)acetamidine	-0.44605	0.290831	-0.42738	-0.122341	2.73525	-0.318192	-0.673828	-0.064119	-0.528117	-0.44605
2,3-bisphospho-D-glycerate	-0.281628	1.80434	-0.615982	-0.200094	0.341017	-1.40282	-0.615959	0.581511	1.2829	-0.893294
2-/ 3- hydroxybutanoic acid	0.122967	-2.2877	-0.180298	1.57053	0.0367565	0.589983	-0.0674039	-0.337477	-0.285658	0.838306
2-aminobutyric / 2-/3-aminoisobutyric acid	-2.2416	-0.390838	-0.527617	0.999003	-0.406564	0.936662	1.16186	0.33745	0.190314	-0.0586718
2-HG	-1.17273	-1.01628	-0.0896671	1.37361	1.04963	0.853524	-1.09912	0.467015	0.645769	-1.01174
2-ketoisovaleric acid	0.0731883	-1.81501	0.617638	-0.32072	1.049	1.42701	0.896545	-0.5307	-0.603216	-0.793732
3- / 7-methylguanine	-2.43301	0.713668	-0.565162	-0.586889	-0.0739805	0.679136	0.749625	0.548236	0.717888	0.250486
3,4-dihydroxyphenylpropanoate	0.453823	-2.52519	0.776614	-0.507939	0.304994	0.229539	0.65161	0.495771	0.665758	-0.544981
3-hydroxy-anthranilic acid	-1.34221	-0.468711	-0.439644	-0.108707	-0.559772	-1.06555	0.691827	1.86262	1.13597	0.294178
3-hydroxykynurenine	-2.02394	-0.511718	-0.521707	0.0366143	-0.332039	-0.466542	0.943687	1.22711	1.20189	0.446647
3-phospho-serine	-0.0219678	0.999821	-0.0676508	-2.3087	0.822481	-0.967673	0.940694	0.0428494	0.346021	0.214128
4-hydroxyproline / 5-aminolevulinate	-1.87876	0.528842	-0.358089	-1.09809	-0.214967	-0.609786	0.981277	1.16798	0.824046	0.65755
5-HIAA	-2.67581	0.2965	0.0885571	0.0575331	0.0118866	-0.143639	0.521965	0.808294	0.87727	0.157447
5-hydroxytryptophan	-1.51571	-0.420287	0.146097	0.545728	-1.05847	-0.684707	0.815696	1.4997	1.19545	-0.523501
5-methyl-THF	-0.487518	0.317854	-0.467113	-0.133726	-0.484391	-0.347779	2.73749	-0.070092	-0.577211	-0.487518
5'-methylthioadenosine	-1.91232	0.778436	-0.170876	-1.12323	-0.373411	-0.412596	1.0547	1.24149	0.283254	0.634545
6-phosphogluconic acid	-0.762037	1.66393	0.689268	-0.827015	-1.78359	-0.0509147	-0.0954966	1.1387	0.0425456	-0.0153905
6-phosphoglucono-D-lactone	-0.361906	2.81554	-0.346799	-0.09983	-0.359591	-0.258426	-0.546119	-0.0526647	-0.428298	-0.361906
acetoacetic acid / succinic semialdehyde	0.608514	-0.579008	0.118783	0.716344	0.016876	1.08621	-1.70449	0.191482	-1.55809	1.10338
acetylcarnitine+	-0.885742	-0.198915	0.273151	1.76314	-1.53709	-0.141414	0.243077	0.220454	1.24244	-0.979093
acetylcholine+	-1.09395	-1.13359	0.648023	0.158982	1.65062	-0.168996	-1.06278	1.06718	0.691627	-0.757108
aconitic acid	-1.19296	-0.971388	0.562528	2.06138	0.129635	0.526047	-1.26145	0.328235	-0.261898	0.0798734
acrylic acid	-1.21047	1.60154	-0.0590838	-1.51494	-0.0366302	-0.912806	1.1989	0.445902	0.445828	0.0417579
adenine	-2.11576	-0.324714	-0.85987	-0.442472	-0.064621	0.260033	1.22284	0.868011	0.953688	0.502866
adenosine	-1.48329	0.261333	-0.0401656	-0.922726	1.57705	-0.966217	-0.451231	0.785377	-0.0391616	1.27903
adenylosuccinate	-1.34758	0.597257	-1.30176	-0.053331	-0.938214	0.962654	-0.620143	1.00726	0.352375	1.34149
ADP / dGDP	-1.11621	1.66899	-0.604116	-1.01606	-1.31832	-0.207694	0.557311	0.886885	0.446948	0.702265
agmatine	-2.4162	-0.892812	0.423717	-0.436451	0.338069	0.351362	0.785919	0.583692	0.603976	0.65873
a-KG	-2.12727	0.684076	-0.955418	-0.893988	0.23481	0.532862	0.742156	0.115239	0.809095	0.858441
alanine	-1.75362	0.0184021	-0.825764	-1.00808	-0.585974	0.915413	0.255577	1.06256	0.912753	1.00873
alanine methyl ester	-1.58381	-1.14255	-0.701155	-0.121725	-0.327144	0.565553	0.161552	0.267894	1.48402	1.39737
allantoin	-1.72637	1.44167	-1.47168	0.285801	-0.423758	-0.379468	0.604716	0.770964	0.39086	0.507266
AMP / dGMP	-1.35502	0.542922	-1.74249	0.261848	0.0895353	0.536824	-0.904381	0.467885	0.719562	1.38331
anandamide	0.280744	0.970768	-0.0414322	-0.184281	-0.485359	-0.0215223	0.95269	1.34401	-0.690428	-2.12519
anserine	0.197872	1.00432	-1.62885	0.645642	-0.76137	0.731202	-1.69643	0.208081	0.615879	0.683651
anthranilic acid	-2.17649	-0.710138	-0.251249	0.0160828	0.0836004	0.337278	1.69197	0.789609	0.288787	-0.0694586
arginine	-1.71665	0.571017	-0.698291	-1.38398	-0.0324608	-0.273299	0.628974	0.894295	0.87851	1.13188
ascorbic acid	0.276848	0.530871	0.546811	0.833168	0.305509	0.23252	-0.0576197	0.445183	-0.449135	-2.66416
asparagine	0.204544	1.08265	-1.14083	1.34895	-0.886336	-0.319652	-1.09451	1.52161	-0.418229	-0.298195
aspartic acid	-1.66874	0.415221	-0.974421	0.161795	-1.44058	1.16764	0.669173	0.963348	0.392781	0.313786
ATP / dGTP	-1.76009	0.423567	-0.430907	-1.06926	-0.66059	-0.175211	1.15928	1.23882	0.293708	0.98068
b-alanine	-1.91043	-0.65886	-0.46214	1.26571	-0.322	-0.241906	-0.0232617	1.56564	0.0963747	0.690864
betaine aldehyde+	0.709977	-0.831727	0.772515	1.03657	-0.0906595	0.759435	-0.590247	-0.0247055	-2.22762	0.486458
betaine+	-2.35641	-0.434155	-0.268669	0.688323	-0.324439	-0.16077	0.836426	0.729477	1.15387	0.136355
bilirubin	-0.54396	-0.0981028	-0.532664	-0.348097	1.38092	2.27413	-0.681779	-0.312869	-0.593616	-0.54396
biotin	-2.11292	0.223383	-0.253878	-1.07727	-0.02119	0.0106431	1.00376	0.664187	1.32457	0.238707
butyric acid / (iso)	-1.56112	1.51695	0.269002	-1.3157	0.491247	0.0251221	0.953419	0.486979	0.156678	-1.02258
butyrylcarnitine+	-1.5875	0.50563	-0.258531	0.703722	0.134925	-0.655913	-1.51128	1.01505	1.34256	0.311339
cAMP(2',3') / cAMP(3',5')	-1.95713	0.616299	-1.12813	0.967403	0.161196	-0.839636	0.676917	0.559276	1.03489	-0.0910901
carbamoyl phosphate	-0.468861	-2.66909	0.184924	0.342029	0.301868	-0.0332056	0.464647	0.745834	0.568655	0.563197
carnitine+	-1.20386	-0.0314694	0.18208	1.03058	-0.20434	-0.24633	-1.76952	0.873177	1.55673	-0.187043
carnosine	0.440346	1.5862	-0.965718	0.971526	-1.56196	0.706161	-1.13594	0.0646633	0.24327	-0.348546
cCMP(2',3'-)	-2.28984	0.26691	-0.540283	-0.923336	0.543956	0.0651376	0.513126	0.876778	0.969978	0.517579
CDP	-1.97765	0.143359	-0.414834	-0.899414	0.617812	-0.550099	0.588994	0.911622	0.0913535	1.48886
CDP-choline+	-1.49819	1.8196	-0.135266	-0.477128	-1.206	0.245661	-0.484787	1.12279	0.305532	0.307779
cGAMP	1.52122	0.748529	0.170223	1.15231	-0.880975	-0.839841	-0.956875	0.876246	-0.908924	-0.881917
cGMP	-0.487514	0.317841	-0.46711	-0.133732	-0.484387	-0.34778	2.7375	-0.0701	-0.577203	-0.487514
choline+	-1.00801	0.884887	-0.628117	-0.154504	-0.625474	-0.220365	0.446289	1.66263	1.10883	-1.46618
citraconic acid	-1.26065	-0.0393684	-0.406906	-1.1968	1.00918	0.401553	1.23266	1.28163	0.177848	-1.19915
citrate / citrate(iso)	-1.99344	1.31767	-0.486568	-0.282497	-1.13457	0.588675	0.216399	0.956809	0.555599	0.261916
citrulline	-0.813096	0.533487	-0.943657	-0.00264975	-0.730005	0.0555827	-0.240919	2.53593	-0.371812	-0.022866
CMP	-1.77925	1.19836	-0.625873	-0.148812	-0.274394	-0.646223	-0.483953	1.56398	0.816952	0.379217
cortisol	-0.396153	0.258253	-0.379573	-0.108683	-0.393612	-0.28261	-0.59842	2.76598	-0.46903	-0.396153
creatine	-2.09646	0.353793	-0.11017	-0.795181	-0.54213	0.598569	0.0745333	1.59067	0.132903	0.793476
creatinine	-2.02358	1.42556	-0.48432	-0.810889	-0.453315	-0.0678577	0.487245	1.02268	0.650166	0.254308
CTP	-1.49304	-0.0716693	-0.606689	-1.42741	0.558514	-0.217376	1.06178	1.0094	-0.165307	1.35179
cystathionine	-0.417792	0.573517	0.595342	-0.359259	-1.75744	0.103174	1.55881	0.479605	0.600164	-1.37612
cysteine	0.686124	1.61705	0.511775	-1.08779	0.00709955	-0.951109	0.0597851	0.99753	-0.259834	-1.58063
cystine	-0.60317	1.16676	-0.596443	-0.486527	-0.602139	0.588583	2.23439	-0.465546	-0.632738	-0.60317
cytidine	-1.21375	1.0119	-0.674776	-1.04961	-0.356426	0.431176	0.100066	0.611505	1.91146	-0.771543
cytosine	-1.54082	0.800698	-1.53749	-0.704324	0.138333	0.148776	-0.0613976	0.508206	1.50786	0.740158
dAMP	0.444027	0.608359	0.597925	-2.26078	0.225379	0.189392	-1.08819	1.29519	-0.0942907	0.0829913
D-arabinono-1,4-lactone	-1.97392	0.900783	-0.544002	-0.886909	-0.629486	-0.0297251	1.07223	0.398496	1.03563	0.656907
dATP	-1.22412	0.527998	-0.0223012	-2.26658	-0.00591544	0.610724	0.84075	0.182455	0.838171	0.518817
dCDP	-1.78649	-1.49728	-0.531429	-0.173056	0.298405	0.172251	1.05682	0.830329	0.819714	0.810735
dehydroascorbic acid	-1.64531	1.49971	0.62755	-0.413276	0.0887688	0.319514	0.570297	0.816473	-0.365909	-1.49783
deoxyadenosine	-2.03684	0.13726	-0.113303	-0.95611	-0.104146	0.954167	0.455884	1.19182	1.02457	-0.553312
deoxycarnitine+	-0.131416	0.289112	-0.433814	1.65655	-0.831105	-0.0237598	-1.61495	1.42008	0.380603	-0.711306
deoxyguanosine	-1.44266	-1.13639	-1.4349	0.0129408	0.0881566	0.391249	0.415295	0.975738	0.984246	1.14634
deoxyuridine	-0.745892	1.94987	-0.738302	-0.614285	-0.744729	-0.693912	-0.838488	0.701929	0.889827	0.833983
D-erythrose-4-phosphate	-0.373432	1.55451	-0.692843	-1.90548	-0.751315	-0.0987661	0.386644	1.05944	0.684327	0.136913
D-galactonic acid / D-gluconic acid	-1.99052	0.862199	-0.810991	-0.54749	-0.488385	-0.234407	0.431392	1.32159	0.570239	0.886368
D-galactosamine/glucosamine-1/6-phosphate	1.53182	1.52612	-0.516405	-0.370236	-1.06042	-0.763059	-0.678442	0.912553	0.322058	-0.904002
D-glucuronolactone / D-galacturonolactone	-2.14421	0.146985	-0.120028	-0.876928	-0.42674	1.16601	0.29472	0.299539	1.33042	0.330231
dihydroorotate	-0.265643	0.146357	-1.67894	0.361558	0.453947	-1.63011	0.295592	1.15933	1.2837	-0.125793
dimethylglycine	0.108573	1.52973	-0.583145	1.65782	-0.561601	-0.02278	-1.19773	0.575895	-1.16715	-0.33961
D-ribose-1/5-phosphate / D-ribulose 5-phosphate	-0.702868	2.32788	-0.155256	0.299557	-1.04584	0.0199993	-0.543222	0.739853	0.0751764	-1.01528
D-sedoheptulose	-1.68404	0.769686	-0.897701	0.837997	-0.909644	-0.93956	0.748497	0.895633	0.974069	0.205062
D-sedoheptulose-7-phosphate	-1.2684	2.06361	0.325703	0.0487142	-1.27606	-0.64717	0.0757431	0.652517	0.53479	-0.509451
F-1,6/2,6-DP	-1.4105	1.86109	0.132086	-0.0820291	-1.38187	-0.0376439	0.0258899	0.67638	0.859992	-0.643393
F6P / G1P / G6P	-0.857092	1.9103	-0.142378	-0.748868	-1.29872	-0.3659	0.162794	0.920152	1.00145	-0.581741
FAD	-0.0262855	0.807955	0.320219	1.42951	0.415274	0.591559	-2.20105	-0.625964	-0.662775	-0.0484381
fructose / mannose	-0.244952	1.03352	-1.36245	-0.229823	-1.06482	-0.684973	0.508321	0.13927	2.01731	-0.111399
fumaric acid	-1.29387	0.889729	-0.0248037	0.327736	-0.189549	1.13437	-2.06622	0.797284	0.445207	-0.0198874
GABA	-1.02012	-1.326	0.0874889	2.08121	0.403983	0.675281	-0.286659	0.605692	-0.454729	-0.766151
galactosamine / glucosamine / mannosamine	-1.36034	0.187597	-0.463768	-0.973449	0.154263	-1.3252	1.18309	0.59674	0.545737	1.45534
galactose / glucose	-0.596959	0.648124	0.196464	-2.24242	0.206003	-0.685665	1.42208	0.500096	0.607082	-0.0548025
GalNAC / GlcNAC	-0.768116	0.594288	0.0543568	-1.87634	0.258611	-0.586128	1.04967	1.7104	-0.209835	-0.226913
GAP / DHAP	0.239053	1.48492	-1.27305	0.55087	-0.857126	0.514757	-0.424164	0.607144	0.785181	-1.62759
GDP	-1.85634	0.24901	-0.1668	-0.487486	-0.449192	-1.03542	0.670491	1.15448	0.557748	1.36352
GDP-L-fucose	-1.80433	1.64471	-0.613057	-0.618721	-0.415407	-0.539538	0.72201	0.746591	0.0187123	0.859033
glutaconic acid	-1.97402	1.41945	-0.186749	-0.988527	-0.490462	-0.195166	0.874911	0.909604	0.369335	0.261618
glutamate	-0.894074	0.754905	-0.853116	2.03589	-0.371424	-0.348496	-0.943193	1.19251	-0.393332	-0.179671
glutamine	-1.10591	0.545675	0.121199	-0.678075	0.0953033	-0.208695	-1.78616	1.65955	0.470291	0.886817
glutathione	1.44406	0.404521	0.0478722	1.43717	-0.224097	-0.372984	-1.52851	0.652041	-0.894491	-0.965579
glutathione disulfide	-1.28894	0.459746	-0.639006	-1.34369	-0.76135	-0.286472	0.547747	0.909479	0.855862	1.54662
glyceric acid	0.799346	-2.59998	0.693991	0.0481581	0.580915	0.602834	0.222984	0.292153	-0.125002	-0.515399
glycerol 2/3-phosphate	-1.7444	1.36977	-0.632257	0.139921	0.119358	-1.01865	-0.601582	1.27397	0.431996	0.661868
glycine	-1.87822	0.316334	-1.13998	-0.209398	-0.502421	0.635225	-0.230036	1.41357	0.955395	0.639535
glycylglycine	0.363122	0.866097	-0.275764	1.17696	-0.55428	-0.126372	-1.83291	1.50225	-0.77291	-0.346194
GMP	-0.674205	1.86013	-0.594585	-0.579221	-1.59401	-0.183357	0.0512812	1.10533	0.758327	-0.149681
GTP	-1.69998	0.685357	-0.734603	-1.07676	-0.30959	-0.326763	1.11897	1.00778	0.129705	1.20588
guanidine	1.62923	-0.809632	-0.832056	-0.90518	0.0934464	-0.809599	0.554689	1.45499	0.525815	-0.901709
guanidinoacetate	-0.106824	0.798126	0.570678	1.18962	-0.568524	0.310488	-1.8386	0.79531	0.295652	-1.44593
guanine	-0.992297	0.337084	0.444675	-1.06494	-1.78805	0.567948	1.08721	1.32842	0.263907	-0.183956
guanosine	-1.44867	0.683677	-0.46436	-0.886014	-0.951612	-0.0897924	1.26244	1.36736	0.940756	-0.413779
hexanoylcarnitine+	-2.01723	0.109956	-0.548837	-0.70589	0.464689	0.0472799	-0.103416	0.745569	1.81594	0.191937
histamine	-0.714951	-0.452025	-1.80489	-0.680444	0.035749	0.828547	1.04382	-0.447804	1.39901	0.792992
histidine	-0.901115	0.412464	-0.679507	0.383005	-0.782745	0.83418	-1.3311	2.07624	0.0898213	-0.101239
homocysteine	-0.911371	0.656294	-0.9039	-0.78182	0.901258	0.988522	-1.00251	1.55964	-0.94421	0.438099
homogentisic acid	1.07184	-0.807097	1.29904	0.57131	0.939994	0.488707	-0.558648	-0.345383	-1.5477	-1.11206
homoserine / threonine / allothreonine	-1.9957	0.540543	-0.576841	-1.0209	-0.59962	0.648045	0.453808	1.19632	0.767371	0.586972
hydroxyphenyllactic acid / HVA	-2.25227	0.321041	-0.40511	-0.894228	-0.363321	0.596598	0.896088	0.95576	0.577764	0.567679
hypoxanthine	-1.09182	1.44306	0.631046	-0.176248	-1.81312	0.263349	0.885437	0.795815	-0.672056	-0.265456
IDP	0.353144	1.33483	-1.10865	-0.988067	-1.1149	0.191292	1.24086	0.820821	0.386705	-1.11603
imidazole-4-acetate	-2.71112	-0.26453	0.199483	-0.165619	0.431785	0.688933	0.467333	0.563042	0.353077	0.437611
IMP	0.935678	0.990267	0.566494	1.18307	-1.83429	-0.112834	-0.695796	0.534478	-0.628117	-0.938953
inosine	-2.04071	0.895907	-0.0276943	-0.180023	-0.690486	-0.187268	0.056656	1.67744	0.77142	-0.275238
itaconic acid	-1.99243	1.11655	-0.528177	-0.845017	-0.739003	0.161291	1.09765	0.501322	0.678864	0.548951
kynurenic acid	-0.516336	2.20472	-0.50409	-0.304022	-0.514459	-0.432477	-0.665728	-0.265835	1.51456	-0.516336
kynurenine	-2.37757	-0.0152857	0.140102	0.0795921	-0.289873	-0.413363	0.610215	1.15596	1.16387	-0.0536504
lactic acid	-2.26597	-0.328942	-0.10359	-0.915592	-0.0252193	0.472101	0.638984	1.00298	0.994101	0.531151
L-arginino-succinate	-1.54512	1.1937	-1.40476	-0.548607	-0.756276	0.146488	0.445077	1.04502	0.799463	0.625014
L-cysteic acid	-1.08676	0.241759	-1.08042	-0.976955	0.94765	0.105395	-1.16401	1.42344	0.589234	1.00067
leucine / leucine(iso) / norleucine	-2.16879	-0.154751	-0.484712	-0.838911	-0.0119687	0.169951	1.06362	1.04051	0.94897	0.436084
levulinic acid	1.17848	-1.70626	-0.338137	-0.693643	-0.99827	0.499033	1.08357	0.53898	-0.587794	1.02405
L-NMMA	-1.95811	1.3034	-0.780578	-0.59265	-0.276604	-0.143102	-0.203718	0.992945	0.770746	0.887665
L-tyrosine methyl ester	-1.4301	-0.262908	-1.22047	-0.552114	1.14901	-0.743355	0.295673	0.779965	0.465821	1.51848
lysine	-1.69954	0.256456	-0.790125	-1.40895	-0.0795305	0.110554	0.564716	0.98241	0.988759	1.07524
maleic acid	-1.5949	-0.450028	-0.648621	-1.21096	0.437289	0.903168	1.1141	1.20258	0.690122	-0.442751
malic acid	-1.6691	0.499259	-0.994187	1.92005	-0.625985	-0.0871383	-0.180622	0.866679	0.322456	-0.0514106
malonic acid	-2.71217	-0.338822	0.309953	0.00800375	0.325247	0.571084	0.562515	0.504986	0.643424	0.125785
ManNAC	-1.8867	0.654831	-0.497673	-1.16998	0.557788	-0.218722	1.30182	0.309419	-0.155897	1.10512
methionine	-2.13122	-0.0076114	-0.425802	-1.13313	-0.020441	0.341922	0.966101	0.792978	0.860578	0.756621
methyl acetoacetate	0.563565	0.822271	0.637843	-1.0031	-1.16617	-1.10264	-1.28339	1.11899	0.951742	0.460888
methylglyoxal	-0.735265	0.800984	-1.48021	0.837104	-0.658499	0.720977	0.392897	1.14293	0.487239	-1.50816
methylmalonic acid	-2.15216	-0.624852	0.388657	-0.179595	-0.586129	-0.226819	0.962691	0.836712	1.30166	0.279836
mevalonic acid	-0.911294	-0.0305126	0.286994	0.65458	0.614578	-1.19803	-0.650744	1.41149	-1.39493	1.21786
N1/N8-acetylspermidine	2.35486	0.0136941	0.120749	0.512762	-0.393575	-0.38014	-1.19354	0.505436	-0.694884	-0.845368
N1-acetylspermine	0.826238	0.614732	0.631705	1.30606	0.596717	0.178959	-0.760285	-0.426982	-1.10664	-1.8605
N-acetylaspartic acid	-1.16505	0.252846	0.358874	2.16982	0.228887	-0.613702	-1.192	0.179877	0.536557	-0.756099
N-acetylaspartylglutamic acid	-0.704718	1.64628	-0.69976	1.04202	-0.703958	0.173684	-0.76521	1.44289	-0.726514	-0.704718
N-acetyl-b-alanine / N-acetyl-alanine	-2.41936	0.482745	-0.22756	-0.436709	0.0647265	-0.249839	1.08303	1.1233	0.260115	0.31956
N-acetyl-DL-serine / O-acetyl-L-serine	-2.24838	-0.228665	-0.310315	-0.709739	-0.23573	0.88314	0.905588	0.746242	1.02472	0.173136
N-acetylglucosamine 1/6-phosphate	-0.894046	1.98449	-0.339645	0.207855	-0.965922	-0.839002	-0.496146	1.30336	-0.491026	0.530088
N-acetylglycine	-0.985778	0.245307	-0.820793	-2.11998	0.367988	0.367656	0.886905	0.228965	0.824068	1.00566
N-acetyl-L-glutamic acid	-0.196833	0.838548	-0.316912	1.1291	0.362358	0.145935	-2.17856	1.1889	-0.707259	-0.265286
NAD+	1.19549	0.88714	-0.709672	1.93491	0.209508	-0.677941	-0.781291	-0.604103	-0.738947	-0.715098
NADH	-0.427573	0.278773	-0.409676	-0.11728	-0.42483	2.74177	-0.645907	-0.0614708	-0.506238	-0.427573
NADP+	-1.8386	0.0530777	-0.786745	-0.665373	0.332368	-0.702759	0.687246	0.966374	0.413894	1.54052
NADPH	-1.09915	0.292654	-1.09258	-0.985244	0.0202683	-1.05416	0.883051	1.19869	0.404817	1.43165
N-formyl-L-methionine	-1.28649	0.933094	-0.789259	-1.78193	-0.435833	0.43034	0.907396	0.949409	0.547535	0.525736
nicotinamide	-1.81678	1.38943	-0.430939	-1.12132	-0.287813	-0.0124819	0.945452	1.14361	-0.0113062	0.202151
nicotinamide riboside+	-0.361977	2.81538	-0.346827	-0.0992959	-0.359655	-0.258224	-0.546807	-0.0520496	-0.428571	-0.361977
N-methylaspartic acid	0.207821	0.407267	-0.158298	2.14064	-0.145332	-0.694647	-1.45201	0.903114	-0.717556	-0.490995
NMN	-1.33714	0.292571	-1.33062	-0.113249	-1.33614	0.445015	0.785313	0.2923	1.08731	1.21464
norepinephrine / pyridoxine	-2.29689	0.0188133	-0.0802679	-0.985987	0.305331	0.179348	1.12111	1.05163	0.240532	0.446384
ornithine	-0.545209	-2.21357	0.0413119	-0.144562	0.514266	1.46959	-0.172855	0.349046	1.04308	-0.341098
orotic acid	-0.793215	1.22513	-0.784592	-0.643705	-0.791894	-0.734162	1.49932	1.17942	0.636917	-0.793215
palmitic acid	0.7907	0.905373	0.698002	-1.8551	0.665419	0.647847	0.183114	0.177447	-0.752324	-1.46048
pantothenic acid	-2.305	1.21862	0.0705914	-0.416403	-0.273909	-0.479665	0.941046	0.870939	0.139405	0.234376
phenylalanine	-1.89713	0.0254346	-0.571818	-1.25415	-0.22076	0.487466	0.950367	1.0282	1.04157	0.410812
phenylephrine / synephrine	0.866533	-0.765946	-1.07797	1.02106	-0.698167	0.0920638	-1.33179	0.0966214	0.0146974	1.7829
phosphocholine+	-1.69182	0.425842	-0.199446	0.401143	-1.10112	0.203581	-0.851692	1.00405	1.65681	0.15265
phosphocreatine	-1.0077	1.61198	0.634188	-0.477699	-0.761115	-0.434874	0.961407	1.228	-0.786541	-0.967645
phosphoenolpyruvate	-1.88792	0.68144	-1.27849	-0.457408	-0.323784	0.0164032	0.41295	1.27422	0.842712	0.719871
picolinic acid	0.191852	0.0743491	-2.05349	-0.540097	-1.07057	1.14775	0.47216	1.27215	0.343555	0.162346
pipecolate	-1.31444	-1.26031	-0.585082	-0.187065	-0.589986	0.963325	-0.0611301	0.235758	1.56399	1.23494
proline	-1.89012	0.134219	-0.838364	-1.12356	-0.304856	0.827761	1.00479	0.72081	0.904109	0.56522
propionic acid	-2.29699	-0.357657	0.262871	0.127666	-0.617868	0.00738912	1.05732	0.912085	1.07275	-0.167566
propionylcarnitine+	-2.11662	-0.664476	-0.120361	0.682063	-0.178908	0.131625	-0.00281474	0.697599	1.74179	-0.16989
PRPP	-2.33962	-0.0928738	-0.689696	0.60178	1.04994	-0.586401	0.26303	0.617607	0.80152	0.374721
pseudouridine	-1.29393	2.24715	-0.656725	-0.539853	-0.559733	-0.372578	-0.0466036	0.917477	0.477074	-0.172276
putrescine	2.26245	0.0365581	0.233944	0.741422	-0.392469	-0.573469	-1.03712	0.455354	-0.960832	-0.765838
pyridoxal	-2.0612	-0.695756	-0.850194	0.46205	0.777328	0.329595	0.3503	1.33719	0.743629	-0.392935
pyroglutamic acid	-2.27421	-0.0809222	0.122893	-0.841011	0.412662	0.4401	0.701737	1.18442	0.79321	-0.458888
pyrroline hydroxycarboxylic acid	-0.801318	1.32109	-0.0627605	0.460229	-0.0319234	-0.56685	-2.00317	1.41088	0.00694454	0.266883
pyruvic acid	-0.576742	0.177481	1.12621	-1.14536	0.541565	0.904691	0.417093	0.199957	0.476997	-2.12189
quinolinic acid	-2.14129	-0.0212306	-0.0636655	1.20528	0.262386	-1.01725	-0.240147	1.2027	0.30862	0.504603
S-adenosyl-L-homocysteine	-0.0909618	1.07725	-1.56694	0.769197	0.39079	0.0197397	-1.85943	1.01668	-0.113095	0.356764
S-adenosyl-L-methionine+	-1.97452	0.484104	-0.280009	-0.9778	-0.612234	-0.182726	0.487353	1.18943	0.810327	1.05607
SAICAR	-0.443547	0.28903	2.73591	-0.121767	-0.440702	-0.316459	-0.669918	-0.0638844	-0.525112	-0.443547
serine	-0.00160737	0.545441	-0.784872	0.465681	-0.426601	0.990037	-1.64391	1.82211	-0.152921	-0.813349
serotonin	-0.312439	1.36689	0.908054	0.205813	-1.26889	-0.368002	-0.101189	1.45935	-0.446614	-1.44297
sorbitol / galactitol / L-iditol / manitol	-0.159355	2.1723	-1.04042	-0.677588	-1.25885	-0.368812	0.124799	0.541178	0.814353	-0.147607
spermidine	0.718248	0.808882	0.905285	1.42083	0.531716	-0.519461	-0.940947	-0.30419	-1.19204	-1.42832
spermine	0.95302	0.410955	-0.90342	0.552587	-0.179715	-1.59071	-0.984353	1.79742	0.108986	-0.164765
stearic acid	1.12181	0.738774	0.607017	-1.70708	0.763574	0.702594	-0.220761	0.267429	-0.879609	-1.39375
succinic acid	-0.262733	0.720927	0.112773	-0.22174	0.359195	-0.129637	-2.59628	0.811779	0.406642	0.799073
sucrose	0.407281	1.3034	-0.447382	-0.0904606	-0.639741	0.136184	0.831307	-0.532569	1.10594	-2.07396
taurine	-0.51844	0.633204	-0.39703	-1.15347	-1.18419	-0.951563	0.690402	1.43609	1.41219	0.0328136
thiamine diphosphate+	-2.21465	0.0991657	-0.688318	-0.279557	-0.221439	-0.272579	0.573268	1.22106	0.913495	0.86956
thiamine phosphate+	-1.5893	0.687867	-1.58403	-0.600913	-0.0724614	0.32347	1.28038	0.480689	1.07257	0.00172799
thiamine+	-0.674649	0.290678	-1.16258	-1.77929	-0.182494	-0.0311586	0.65977	1.57428	0.919997	0.385444
tryptophan	0.193604	-0.207333	-0.8455	-1.49885	-1.01016	1.97088	0.501427	0.41571	0.746948	-0.266738
tyrosine	-1.93898	0.117637	-0.762985	-1.05606	-0.0506949	0.388162	1.10348	1.10702	0.956086	0.136331
UDP	-1.8808	0.913408	-0.551747	-1.1892	-0.197607	-0.122932	0.906009	0.764886	0.165407	1.19257
UDP-D-galactose / UDP-D-glucose	-1.57902	1.27928	-1.08756	-1.03622	-0.58865	0.133086	0.513785	1.01236	0.525945	0.826988
UMP	-0.988698	1.84013	-1.00661	0.61793	-1.26672	0.304922	-0.683039	0.952606	0.382521	-0.153041
uracil	0.240746	1.54051	0.20942	-0.481724	-1.96443	0.327437	0.163906	0.732041	0.473123	-1.24103
urea	-1.24708	0.839633	0.408806	-1.88148	0.0950055	1.02349	1.14172	0.380976	-0.0356653	-0.725416
uric acid	-1.05906	0.883825	-0.723555	-1.424	-1.33835	0.625943	0.782574	0.853079	0.847144	0.552395
uridine	-0.80397	1.842	-0.529828	-1.40367	-0.285446	-0.0755004	0.518685	0.760997	0.930187	-0.953454
UTP	-1.7231	0.866198	-0.65199	-1.37566	0.0951268	-0.118916	1.0602	0.944498	-0.0558697	0.959517
valine / norvaline	-1.87638	-0.0249477	-0.805002	-1.09922	-0.279965	0.61141	0.727989	1.09086	1.02789	0.627355
vitamin B2	-1.82125	0.560362	-0.193383	-0.884354	-0.769059	-0.398896	1.16	0.665711	0.293836	1.38703
xanthine	-1.10698	1.77847	-1.1789	0.949917	-0.775286	0.539993	-0.609397	0.361484	0.700055	-0.659361
xanthosine	-1.16553	0.52534	0.584296	-2.24621	0.437517	0.0479183	0.759844	0.0604461	1.093	-0.0966292
xanthurenic acid	2.73516	0.291101	-0.427809	-0.122478	-0.443633	-0.318518	-0.674487	-0.0641992	-0.528641	-0.446497
XMP	-0.337596	1.10533	-0.0339397	0.235891	1.73881	-1.6485	-0.829716	-0.180789	-0.78109	0.731598
xylitol / arabitol / ribito	-0.244232	0.434998	0.255474	-1.56452	-1.71291	0.0122727	0.09768	1.39417	1.14835	0.178714
y-glutamylcysteine	0.903397	0.626111	-0.050313	1.24689	0.531739	-0.201307	-2.30529	0.118063	-0.114353	-0.754941

## Sheet: Fig.6 A
CD4+T Naïve
Monkey	Time	% of CD4+T cells	Geometric Mean (BLIMP1)	Geometric Mean (TCF1)	Geometric Mean (RPS6)	Geometric Mean (BCL6)	Geometric Mean (TOX)	Geometric Mean (EOMES)	Geometric Mean (MTOR)
08M134	AC1	29.8	1250	5247	1012	-184	-38.3	-77.1	400
08M134	AC2	39.5	1020	4023	893	-178	-90.5	-62.4	376
08M134	AC3	33.1	986	4209	866	-170	-95.4	-55.9	419
08M134	BC1	36.1	813	5026	974	-168	-35.2	-38.2	363
08M156	AC1	37.4	864	4655	780	-176	-74.6	-21	423
08M156	AC2	38.5	796	4385	1221	-158	0.48	17	485
08M156	AC3	41.4	1011	4010	877	-178	-101	-2.72	426
08M156	BC1	35.1	927	4494	952	-152	-81.6	-10.2	273
08M171	AC1	52.1	2153	5081	1130	-141	-44.5	78.1	472
08M171	AC2	45.8	1584	4327	922	-181	-67.1	-51	427
08M171	AC3	40.4	1100	3514	654	-204	-150	-84.5	364
08M171	BC1	51.6	2155	3739	1295	-202	-95.3	-30.4	292
A6X003	AC3	23.7	1004	3003	837	-213	-116	-27.5	297
A6X003	AC1	36.6	1119	3687	922	-225	-65	-13.7	273
A6X003	AC2	41.3	887	3683	1201	-233	-37.7	-6.64	691
A6X003	BC1	30	971	3573	881	-195	-92.3	0.61	207
A8L014	AC3	14.5	1041	2495	751	-145	-85.3	-27.9	420
A8L014	AC1	20.3	1194	3727	984	-143	-49.5	-20.9	446
A8L014	AC2	26.4	946	3061	797	-141	-124	6.22	438
A8L014	BC1	21.4	714	3194	602	-149	-130	-47.4	241

## Sheet: Fig. 6 B
CD4+T Central Memory
Monkey	Time	% of CD4+T cells	Geometric Mean (BLIMP1)	Geometric Mean (TCF1)	Geometric Mean (RPS6)	Geometric Mean (BCL6)	Geometric Mean (TOX)	Geometric Mean (EOMES)	Geometric Mean (MTOR)
08M134	AC1	61.9	646	3319	693	-213	61.5	164	829
08M134	AC2	49.9	632	2806	569	-199	34.7	165	744
08M134	AC3	52.4	589	3019	632	-192	37.2	173	832
08M134	BC1	51.4	717	3793	707	-228	88.1	220	1043
08M156	AC1	57	460	3333	565	-205	40.9	241	719
08M156	AC2	54.5	506	3059	1010	-193	89.6	262	902
08M156	AC3	50.1	550	2940	566	-189	33.7	249	648
08M156	BC1	55.4	740	3571	562	-223	36.1	272	823
08M171	AC1	27.9	1214	3512	656	-126	124	402	1075
08M171	AC2	29.9	683	2809	469	-181	69.5	164	939
08M171	AC3	27.8	536	2058	355	-191	-3.37	145	766
08M171	BC1	34.4	694	2296	607	-176	52.9	193	671
A6X003	AC3	52.3	456	2185	497	-209	59.9	209	662
A6X003	AC1	49.2	413	2369	617	-216	72.8	247	606
A6X003	AC2	40.1	668	2634	971	-235	84.8	210	1150
A6X003	BC1	49.9	612	2679	505	-221	55.1	274	664
A8L014	AC3	48	493	2474	483	-134	11.7	89.8	732
A8L014	AC1	49.9	600	3063	686	-143	30.2	123	832
A8L014	AC2	58.9	631	2998	535	-141	17.1	178	691
A8L014	BC1	50.5	609	2843	355	-202	-21.9	138	759

## Sheet: Fig. 6 C
CD4+T Effector Memory
Monkey	Time	% of CD4+T cells	Geometric Mean (BLIMP1)	Geometric Mean (TCF1)	Geometric Mean (RPS6)	Geometric Mean (BCL6)	Geometric Mean (TOX)	Geometric Mean (EOMES)	Geometric Mean (MTOR)
08M134	AC1	4.16	681	387	731	-143	101	343	686
08M134	AC2	4.16	726	342	585	-140	62.2	346	627
08M134	AC3	8.75	640	311	589	-142	67	340	734
08M134	BC1	7.52	839	423	758	-150	113	473	788
08M156	AC1	1.02	639	401	665	-136	41.7	445	594
08M156	AC2	2.05	711	357	1172	-169	83.2	567	1125
08M156	AC3	2.51	729	426	663	-132	38.1	472	712
08M156	BC1	2.51	826	398	614	-156	34.6	518	830
08M171	AC1	15.8	1220	567	722	-68.9	136	669	1185
08M171	AC2	20.9	762	351	536	-118	74.7	348	915
08M171	AC3	26.9	697	311	408	-131	-11.8	263	760
08M171	BC1	10.7	627	337	583	-96.2	72.5	357	620
A6X003	AC3	17.5	589	279	512	-138	48.1	315	619
A6X003	AC1	8.77	551	283	708	-141	71.5	420	513
A6X003	AC2	12.5	860	256	902	-239	64.3	396	1502
A6X003	BC1	14.4	662	331	547	-126	40.6	433	607
A8L014	AC3	29.9	501	248	425	-117	24	186	595
A8L014	AC1	24.7	530	281	622	-141	51.3	220	745
A8L014	AC2	7.55	650	370	504	-114	34.9	312	565
A8L014	BC1	21.1	588	285	400	-143	1.26	267	482

[truncated: 17 more sheets: Fig. 6 D, Fig. 6 E, Fig. 6 F, Fig. 6 G, Fig.7 A, Fig.7 B, Fig.7 C, Fig.7 D, Fig S2 F, Fig S6 A, Fig S6 B, Fig S6 C, Fig S6 D, Fig S6 E, Fig S6 F, Fig S6 G, Fig S7]
